# Supplementary material for: Bis[2,6-bis­(1-methyl-1H-benzimidazol-2-yl-κN 3)pyridine-κN]zinc dipicrate methanol disolvate
Source: Acta Crystallogr Sect E Struct Rep Online. 2012 Jul 14;68(Pt 8):m1072. doi: 10.1107/S1600536812031443 (PMC3414132; doi:10.1107/S1600536812031443)
Supplement: Supplementary file 1 [file e-68-m1072-sup1.cif]

##############################################################################
#                                                                            #
# This CIF contains the data in a paper accepted for publication in          #
# Acta Crystallographica Section E. It conforms to the requirements of       #
# Notes for Authors for Acta Crystallographica Section E, and has been       #
# peer reviewed under the auspices of the IUCr Commission on Journals.       #
#                                                                            #
# Full details of the Crystallographic Information File format               #
# are given in the paper "The Crystallographic Information File (CIF):       #
# a New Standard Archive File for Crystallography" by S. R. Hall, F. H.      #
# Allen and I. D. Brown [Acta Cryst. (1991), A47, 655-685].                  #
#                                                                            #
# The current version of the core CIF dictionary is obtainable from          #
# ftp://ftp.iucr.org/pub/cif_core.dic.                                       #
#                                                                            #
# Software is freely available for graphical display of the structure(s)     #
# in this CIF. For information consult the CIF software page                 #
# http://www.iucr.org/resources/cif/software.                                #
#                                                                            #
# This file may be used for bona fide research purposes within the           #
# scientific community so long as proper attribution is given to the journal # 
# article from which it was obtained.                                        #
#                                                                            #
##############################################################################
data_global
_audit_creation_method     SHELXL-97
_journal_data_validation_number     ?
_journal_date_recd_electronic     2012-06-11
_journal_date_accepted     2012-07-10
_journal_name_full     'Acta Crystallographica, Section E'
_journal_year     2012
_journal_volume     68
_journal_issue      8
_journal_page_first     m1072
_journal_page_last     m1072
_journal_paper_category     QM
_journal_paper_doi     10.1107/S1600536812031443
_journal_coeditor_code     LH5492
_publ_contact_author_name     'Huilu Wu'
_publ_contact_author_address
;
 School of Chemical and Biological Engineering
 Lanzhou Jiaotong University
 Lanzhou 730070
 P.R.China
;
_publ_contact_author_email     wuhuilu@163.com
_publ_contact_author_fax     '+86 931 4956512'
_publ_contact_author_phone     '+86 013893117544'
_publ_section_title
;\
Bis[2,6-bis(1-methyl-1<i>H</i>-benzimidazol-2-yl-\k<i>N</i>^3^)pyridine-\
\k<i>N</i>]zinc dipicrate methanol disolvate
;
loop_
    _publ_author_name
    _publ_author_address
    'Xuyang Fan'
;
School of Chemical and Biological Engineering
Lanzhou Jiaotong University
Lanzhou 730070
People's Republic of China
;
    'Jingkun Yuan'
;
School of Chemical and Biological Engineering
Lanzhou Jiaotong University
Lanzhou 730070
People's Republic of China
;
    'Ying Bai'
;
School of Chemical and Biological Engineering
Lanzhou Jiaotong University
Lanzhou 730070
People's Republic of China
;
    'Jin Kong'
;
School of Chemical and Biological Engineering
Lanzhou Jiaotong University
Lanzhou 730070
People's Republic of China
;
    'Huilu Wu'
;
School of Chemical and Biological Engineering
Lanzhou Jiaotong University
Lanzhou 730070
People's Republic of China
;
data_I
_chemical_name_systematic
;
Bis[2,6-bis(1-methyl-1<i>H</i>-benzimidazol-2-yl-\k<i>N</i>^3^)pyridine-
\k<i>N</i>]zinc dipicrate methanol disolvate
;
_chemical_name_common     ?
_chemical_formula_moiety     'C42 H34 N10 Zn 2+, 2(C6 H2 N3 O7 -), 2(C H4 O)'
_chemical_formula_sum     'C56 H46 N16 O16 Zn'
_chemical_formula_iupac     '[Zn (C21 H17 N5)2] (C6 H2 N3 O7)2, 2C H4 O'
_chemical_formula_weight     1264.46
_chemical_melting_point     ?
_symmetry_cell_setting     triclinic
_symmetry_space_group_name_H-M     'P -1'
_symmetry_space_group_name_Hall     '-P 1'
loop_
    _symmetry_equiv_pos_as_xyz
    'x, y, z'
    '-x, -y, -z'
_cell_length_a     13.2007(3)
_cell_length_b     13.8024(3)
_cell_length_c     16.2009(3)
_cell_angle_alpha     80.8110(10)
_cell_angle_beta     71.0120(10)
_cell_angle_gamma     88.5380(10)
_cell_volume     2754.28(10)
_cell_formula_units_Z     2
_cell_measurement_reflns_used     10153
_cell_measurement_theta_min     3.08
_cell_measurement_theta_max     25.50
_cell_measurement_temperature     153(2)
_exptl_crystal_description     block
_exptl_crystal_colour     yellow
_exptl_crystal_size_max     0.38
_exptl_crystal_size_mid     0.36
_exptl_crystal_size_min     0.30
_exptl_crystal_density_diffrn     1.525
_exptl_crystal_density_meas     ?
_exptl_crystal_density_method     'not measured'
_exptl_crystal_F_000     1304
_exptl_absorpt_coefficient_mu     0.535
_exptl_absorpt_correction_type     multi-scan
_exptl_absorpt_process_details     '(SADABS; Sheldrick, 1996)'
_exptl_absorpt_correction_T_min     0.816
_exptl_absorpt_correction_T_max     0.852
_exptl_special_details     ?
_diffrn_ambient_temperature     153(2)
_diffrn_radiation_type     MoK\a
_diffrn_radiation_wavelength     0.71073
_diffrn_radiation_source     'fine-focus sealed tube'
_diffrn_radiation_monochromator     graphite
_diffrn_measurement_device_type     'Bruker APEXII area-detector'
_diffrn_measurement_method     '\w scans'
_diffrn_detector_area_resol_mean     ?
_diffrn_reflns_number     22669
_diffrn_reflns_av_R_equivalents     0.0172
_diffrn_reflns_av_sigmaI/netI     0.0227
_diffrn_reflns_theta_min     3.08
_diffrn_reflns_theta_max     25.50
_diffrn_reflns_theta_full     25.50
_diffrn_measured_fraction_theta_max     0.990
_diffrn_measured_fraction_theta_full     0.990
_diffrn_reflns_limit_h_min     -15
_diffrn_reflns_limit_h_max     15
_diffrn_reflns_limit_k_min     -16
_diffrn_reflns_limit_k_max     16
_diffrn_reflns_limit_l_min     -19
_diffrn_reflns_limit_l_max     19
_diffrn_standards_number     ?
_diffrn_standards_interval_count     ?
_diffrn_standards_interval_time     ?
_diffrn_standards_decay_%     ?
_refine_special_details
;
Refinement of <i>F</i>^2^ against ALL reflections. The weighted <i>R</i>-factor
<i>wR</i> and goodness of fit <i>S</i> are based on <i>F</i>^2^, conventional
<i>R</i>-factors <i>R</i> are based on <i>F</i>, with <i>F</i> set to zero for
negative <i>F</i>^2^. The threshold expression of <i>F</i>^2^ >
\s(<i>F</i>^2^) is used only for calculating <i>R</i>-factors(gt) <i>etc</i>.
and is not relevant to the choice of reflections for refinement.
<i>R</i>-factors based on <i>F</i>^2^ are statistically about twice as large
as those based on <i>F</i>, and <i>R</i>- factors based on ALL data will be
even larger.
;
_reflns_number_total     10148
_reflns_number_gt     9024
_reflns_threshold_expression     I>2\s(I)
_refine_ls_structure_factor_coef     Fsqd
_refine_ls_matrix_type     full
_refine_ls_R_factor_all     0.0448
_refine_ls_R_factor_gt     0.0392
_refine_ls_wR_factor_gt     0.1044
_refine_ls_wR_factor_ref     0.1106
_refine_ls_goodness_of_fit_ref     1.066
_refine_ls_restrained_S_all     1.066
_refine_ls_number_reflns     10148
_refine_ls_number_parameters     811
_refine_ls_number_restraints     0
_refine_ls_hydrogen_treatment     constr
_refine_ls_weighting_scheme     calc
_refine_ls_weighting_details
         'calc w=1/[\s^2^(Fo^2^)+(0.0558P)^2^+2.8031P] where P=(Fo^2^+2Fc^2^)/3'
_atom_sites_solution_hydrogens     geom
_atom_sites_solution_primary     direct
_atom_sites_solution_secondary     difmap
_refine_ls_shift/su_max     0.001
_refine_ls_shift/su_mean     0.000
_refine_diff_density_max     0.776
_refine_diff_density_min     -0.513
_refine_ls_extinction_method     'SHELXL97 (Sheldrick, 2008)'
_refine_ls_extinction_coef     0.0020(4)
_refine_ls_extinction_expression
                                  'Fc^*^=kFc[1+0.001xFc^2^\l^3^/sin(2\q)]^-1/4^'
loop_
    _atom_type_symbol
    _atom_type_description
    _atom_type_scat_dispersion_real
    _atom_type_scat_dispersion_imag
    _atom_type_scat_source
    'C' 'C' 0.0033 0.0016
                         'International Tables Vol C Tables 4.2.6.8 and 6.1.1.4'
    'H' 'H' 0.0000 0.0000
                         'International Tables Vol C Tables 4.2.6.8 and 6.1.1.4'
    'N' 'N' 0.0061 0.0033
                         'International Tables Vol C Tables 4.2.6.8 and 6.1.1.4'
    'O' 'O' 0.0106 0.0060
                         'International Tables Vol C Tables 4.2.6.8 and 6.1.1.4'
    'Zn' 'Zn' 0.2839 1.4301
                         'International Tables Vol C Tables 4.2.6.8 and 6.1.1.4'
_computing_data_collection     'APEX2 (Bruker, 2007)'
_computing_cell_refinement     'SAINT (Bruker, 2007)'
_computing_data_reduction     'SAINT (Bruker, 2007)'
_computing_structure_solution     'SHELXS97 (Sheldrick, 2008)'
_computing_structure_refinement     'SHELXL97 (Sheldrick, 2008)'
_computing_molecular_graphics     'SHELXTL (Sheldrick, 2008)'
_computing_publication_material     'SHELXTL (Sheldrick, 2008)'
loop_
    _atom_site_type_symbol
    _atom_site_label
    _atom_site_fract_x
    _atom_site_fract_y
    _atom_site_fract_z
    _atom_site_U_iso_or_equiv
    _atom_site_adp_type
    _atom_site_calc_flag
    _atom_site_refinement_flags
    _atom_site_occupancy
    _atom_site_symmetry_multiplicity
    _atom_site_disorder_assembly
    _atom_site_disorder_group
    Zn Zn 0.699284(19) 0.754092(17) 0.578747(15) 0.01513(9) Uani d . 1 1 . .
    O O1 0.28834(17) 0.53363(17) -0.01056(13) 0.0503(6) Uani d . 1 1 . .
    O O2 0.26536(18) 0.71973(17) 0.03078(17) 0.0626(7) Uani d . 1 1 . .
    O O3 0.09610(17) 0.74158(14) 0.08634(14) 0.0466(5) Uani d . 1 1 . .
    O O4 -0.06207(15) 0.51349(16) 0.35968(13) 0.0431(5) Uani d . 1 1 . .
    O O5 -0.0202(2) 0.36062(17) 0.36496(15) 0.0604(7) Uani d . 1 1 . .
    O O6 0.2169(3) 0.25914(18) 0.08881(19) 0.1090(15) Uani d . 1 1 . .
    O O7 0.3604(2) 0.3520(2) 0.03785(19) 0.0708(8) Uani d . 1 1 . .
    O O8 0.31607(15) 0.12803(13) 0.81934(11) 0.0343(4) Uani d . 1 1 . .
    O O9 0.1328(3) -0.0774(3) 0.8911(2) 0.0944(11) Uani d . 1 1 . .
    O O10 0.0861(3) 0.0692(2) 0.8926(3) 0.1292(18) Uani d . 1 1 . .
    O O11 0.19845(16) -0.12180(14) 1.19446(12) 0.0403(5) Uani d . 1 1 . .
    O O12 0.33643(18) -0.04076(16) 1.19439(13) 0.0471(5) Uani d . 1 1 . .
    O O13 0.53377(15) 0.18178(15) 0.94195(13) 0.0418(5) Uani d . 1 1 . .
    O O14 0.4566(3) 0.2465(2) 0.85048(19) 0.0943(12) Uani d . 1 1 . .
    O O15 0.2472(3) 0.6163(3) 0.8375(2) 0.1042(12) Uani d . 1 1 . .
    H H15 0.2632 0.6013 0.8840 0.125 Uiso calc R 1 1 . .
    O O16 0.8403(3) 0.5680(3) 0.1703(2) 0.0917(10) Uani d . 1 1 . .
    H H16 0.8169 0.5134 0.1665 0.110 Uiso calc R 1 1 . .
    N N1 0.61233(14) 0.67598(13) 0.51819(11) 0.0174(4) Uani d . 1 1 . .
    N N2 0.58800(15) 0.65098(13) 0.39274(11) 0.0176(4) Uani d . 1 1 . .
    N N3 0.84613(14) 0.82283(13) 0.57262(11) 0.0179(4) Uani d . 1 1 . .
    N N4 1.01794(14) 0.86493(13) 0.49867(12) 0.0192(4) Uani d . 1 1 . .
    N N5 0.80558(14) 0.75208(12) 0.44653(11) 0.0161(4) Uani d . 1 1 . .
    N N6 0.63124(14) 0.89742(13) 0.54757(11) 0.0174(4) Uani d . 1 1 . .
    N N7 0.58053(15) 1.03783(13) 0.59946(12) 0.0193(4) Uani d . 1 1 . .
    N N8 0.69979(14) 0.62875(13) 0.67234(11) 0.0168(4) Uani d . 1 1 . .
    N N9 0.60273(15) 0.53039(14) 0.79475(12) 0.0204(4) Uani d . 1 1 . .
    N N10 0.59056(14) 0.78586(13) 0.70167(12) 0.0174(4) Uani d . 1 1 . .
    N N11 0.17438(18) 0.68927(17) 0.07385(14) 0.0344(5) Uani d . 1 1 . .
    N N12 -0.01124(18) 0.44612(18) 0.32607(15) 0.0368(5) Uani d . 1 1 . .
    N N13 0.2646(3) 0.33716(19) 0.07852(16) 0.0504(7) Uani d . 1 1 . .
    N N14 0.1388(2) 0.0044(2) 0.90879(16) 0.0447(6) Uani d . 1 1 . .
    N N15 0.27282(17) -0.06106(16) 1.15817(14) 0.0315(5) Uani d . 1 1 . .
    N N16 0.46173(18) 0.18250(17) 0.90974(14) 0.0367(5) Uani d . 1 1 . .
    C C1 0.50998(17) 0.63813(15) 0.53891(14) 0.0170(4) Uani d . 1 1 . .
    C C2 0.42797(18) 0.61677(15) 0.62057(14) 0.0203(5) Uani d . 1 1 . .
    H H2A 0.4392 0.6247 0.6742 0.024 Uiso calc R 1 1 . .
    C C3 0.33074(19) 0.58396(16) 0.61995(15) 0.0235(5) Uani d . 1 1 . .
    H H3A 0.2735 0.5698 0.6742 0.028 Uiso calc R 1 1 . .
    C C4 0.31384(19) 0.57089(17) 0.54111(16) 0.0257(5) Uani d . 1 1 . .
    H H4A 0.2453 0.5487 0.5435 0.031 Uiso calc R 1 1 . .
    C C5 0.39438(19) 0.58948(16) 0.46001(15) 0.0230(5) Uani d . 1 1 . .
    H H5A 0.3833 0.5798 0.4068 0.028 Uiso calc R 1 1 . .
    C C6 0.49255(18) 0.62310(15) 0.46096(14) 0.0185(4) Uani d . 1 1 . .
    C C7 0.65650(17) 0.68154(15) 0.43119(14) 0.0169(4) Uani d . 1 1 . .
    C C8 0.76679(17) 0.72233(15) 0.38747(14) 0.0176(4) Uani d . 1 1 . .
    C C9 0.82556(19) 0.73526(18) 0.29843(15) 0.0252(5) Uani d . 1 1 . .
    H H9A 0.7984 0.7129 0.2570 0.030 Uiso calc R 1 1 . .
    C C10 0.92543(19) 0.78191(18) 0.27147(15) 0.0267(5) Uani d . 1 1 . .
    H H10A 0.9671 0.7923 0.2106 0.032 Uiso calc R 1 1 . .
    C C11 0.96532(18) 0.81369(17) 0.33225(15) 0.0227(5) Uani d . 1 1 . .
    H H11A 1.0336 0.8458 0.3140 0.027 Uiso calc R 1 1 . .
    C C12 0.90227(17) 0.79702(15) 0.42037(14) 0.0180(4) Uani d . 1 1 . .
    C C13 0.92473(17) 0.82849(15) 0.49604(14) 0.0171(4) Uani d . 1 1 . .
    C C14 0.99804(18) 0.88374(16) 0.58402(14) 0.0195(4) Uani d . 1 1 . .
    C C15 1.06430(19) 0.92029(17) 0.62419(16) 0.0259(5) Uani d . 1 1 . .
    H H15A 1.1372 0.9386 0.5926 0.031 Uiso calc R 1 1 . .
    C C16 1.0183(2) 0.92849(18) 0.71214(16) 0.0279(5) Uani d . 1 1 . .
    H H16A 1.0609 0.9527 0.7421 0.034 Uiso calc R 1 1 . .
    C C17 0.9104(2) 0.90203(18) 0.75876(16) 0.0270(5) Uani d . 1 1 . .
    H H17A 0.8820 0.9084 0.8195 0.032 Uiso calc R 1 1 . .
    C C18 0.84469(19) 0.86709(17) 0.71870(15) 0.0239(5) Uani d . 1 1 . .
    H H18A 0.7714 0.8504 0.7502 0.029 Uiso calc R 1 1 . .
    C C19 0.89030(17) 0.85717(16) 0.62963(14) 0.0193(4) Uani d . 1 1 . .
    C C20 0.6048(2) 0.64939(18) 0.29902(14) 0.0264(5) Uani d . 1 1 . .
    H H20B 0.6226 0.7160 0.2658 0.040 Uiso calc R 1 1 . .
    H H20A 0.5392 0.6251 0.2924 0.040 Uiso calc R 1 1 . .
    H H20C 0.6637 0.6060 0.2762 0.040 Uiso calc R 1 1 . .
    C C21 1.12344(18) 0.8786(2) 0.43008(16) 0.0292(5) Uani d . 1 1 . .
    H H21A 1.1191 0.9272 0.3802 0.044 Uiso calc R 1 1 . .
    H H21B 1.1462 0.8160 0.4096 0.044 Uiso calc R 1 1 . .
    H H21C 1.1755 0.9017 0.4545 0.044 Uiso calc R 1 1 . .
    C C22 0.65157(16) 0.97291(15) 0.47651(14) 0.0181(4) Uani d . 1 1 . .
    C C23 0.69229(17) 0.97117(17) 0.38526(14) 0.0209(5) Uani d . 1 1 . .
    H H23A 0.7124 0.9115 0.3628 0.025 Uiso calc R 1 1 . .
    C C24 0.70186(18) 1.05972(17) 0.32951(15) 0.0243(5) Uani d . 1 1 . .
    H H24A 0.7277 1.0605 0.2674 0.029 Uiso calc R 1 1 . .
    C C25 0.6746(2) 1.14826(18) 0.36181(16) 0.0274(5) Uani d . 1 1 . .
    H H25A 0.6842 1.2078 0.3212 0.033 Uiso calc R 1 1 . .
    C C26 0.63384(19) 1.15113(17) 0.45178(16) 0.0253(5) Uani d . 1 1 . .
    H H26A 0.6154 1.2111 0.4740 0.030 Uiso calc R 1 1 . .
    C C27 0.62140(17) 1.06121(16) 0.50801(14) 0.0195(4) Uani d . 1 1 . .
    C C28 0.58735(17) 0.93899(16) 0.61897(14) 0.0177(4) Uani d . 1 1 . .
    C C29 0.55061(17) 0.87549(16) 0.70641(14) 0.0187(4) Uani d . 1 1 . .
    C C30 0.47846(19) 0.89771(17) 0.78492(15) 0.0236(5) Uani d . 1 1 . .
    H H30A 0.4505 0.9616 0.7885 0.028 Uiso calc R 1 1 . .
    C C31 0.4488(2) 0.82381(18) 0.85764(16) 0.0279(5) Uani d . 1 1 . .
    H H31A 0.3995 0.8371 0.9119 0.033 Uiso calc R 1 1 . .
    C C32 0.49012(19) 0.73043(18) 0.85238(15) 0.0254(5) Uani d . 1 1 . .
    H H32A 0.4695 0.6795 0.9021 0.031 Uiso calc R 1 1 . .
    C C33 0.56265(17) 0.71397(16) 0.77206(14) 0.0190(4) Uani d . 1 1 . .
    C C34 0.62009(17) 0.62350(16) 0.74933(14) 0.0180(4) Uani d . 1 1 . .
    C C35 0.67656(18) 0.47211(16) 0.74403(14) 0.0196(4) Uani d . 1 1 . .
    C C36 0.6950(2) 0.37193(17) 0.75803(15) 0.0249(5) Uani d . 1 1 . .
    H H36A 0.6540 0.3296 0.8099 0.030 Uiso calc R 1 1 . .
    C C37 0.7761(2) 0.33797(17) 0.69232(16) 0.0289(5) Uani d . 1 1 . .
    H H37A 0.7916 0.2701 0.6993 0.035 Uiso calc R 1 1 . .
    C C38 0.8371(2) 0.40011(18) 0.61503(16) 0.0273(5) Uani d . 1 1 . .
    H H38A 0.8924 0.3732 0.5715 0.033 Uiso calc R 1 1 . .
    C C39 0.81817(18) 0.49872(17) 0.60134(14) 0.0212(5) Uani d . 1 1 . .
    H H39A 0.8589 0.5405 0.5491 0.025 Uiso calc R 1 1 . .
    C C40 0.73637(17) 0.53509(15) 0.66761(14) 0.0175(4) Uani d . 1 1 . .
    C C41 0.5416(2) 1.10995(17) 0.65917(16) 0.0267(5) Uani d . 1 1 . .
    H H41A 0.5683 1.0945 0.7095 0.040 Uiso calc R 1 1 . .
    H H41B 0.4631 1.1077 0.6807 0.040 Uiso calc R 1 1 . .
    H H41C 0.5675 1.1758 0.6273 0.040 Uiso calc R 1 1 . .
    C C42 0.5218(2) 0.49229(19) 0.87971(16) 0.0356(6) Uani d . 1 1 . .
    H H42A 0.4525 0.5211 0.8818 0.053 Uiso calc R 1 1 . .
    H H42B 0.5433 0.5096 0.9281 0.053 Uiso calc R 1 1 . .
    H H42C 0.5154 0.4207 0.8860 0.053 Uiso calc R 1 1 . .
    C C43 0.2241(2) 0.5146(2) 0.06625(17) 0.0326(6) Uani d . 1 1 . .
    C C44 0.15790(19) 0.58601(18) 0.11362(16) 0.0276(5) Uani d . 1 1 . .
    C C45 0.08051(19) 0.56413(18) 0.19506(16) 0.0264(5) Uani d . 1 1 . .
    H H45A 0.0381 0.6145 0.2218 0.032 Uiso calc R 1 1 . .
    C C46 0.06500(19) 0.46772(19) 0.23775(16) 0.0285(5) Uani d . 1 1 . .
    C C47 0.1249(2) 0.3934(2) 0.19830(17) 0.0341(6) Uani d . 1 1 . .
    H H47A 0.1130 0.3271 0.2272 0.041 Uiso calc R 1 1 . .
    C C48 0.2016(2) 0.4171(2) 0.11696(17) 0.0356(6) Uani d . 1 1 . .
    C C49 0.30545(19) 0.09229(17) 0.89718(14) 0.0229(5) Uani d . 1 1 . .
    C C50 0.2194(2) 0.02170(18) 0.94949(15) 0.0264(5) Uani d . 1 1 . .
    C C51 0.2092(2) -0.02996(17) 1.03094(16) 0.0275(5) Uani d . 1 1 . .
    H H51A 0.1530 -0.0777 1.0596 0.033 Uiso calc R 1 1 . .
    C C52 0.28341(19) -0.01071(17) 1.07077(15) 0.0252(5) Uani d . 1 1 . .
    C C53 0.36580(19) 0.05843(18) 1.02961(15) 0.0258(5) Uani d . 1 1 . .
    H H53A 0.4151 0.0712 1.0585 0.031 Uiso calc R 1 1 . .
    C C54 0.37602(19) 0.10873(17) 0.94652(15) 0.0245(5) Uani d . 1 1 . .
    C C55 0.1576(6) 0.6855(4) 0.8528(4) 0.121(2) Uani d . 1 1 . .
    H H55A 0.0967 0.6559 0.9030 0.145 Uiso calc R 1 1 . .
    H H55B 0.1359 0.6997 0.7998 0.145 Uiso calc R 1 1 . .
    H H55C 0.1809 0.7466 0.8656 0.145 Uiso calc R 1 1 . .
    C C56 0.8505(5) 0.6345(4) 0.0916(3) 0.0966(17) Uani d . 1 1 . .
    H H56A 0.7805 0.6415 0.0827 0.116 Uiso calc R 1 1 . .
    H H56B 0.9016 0.6095 0.0412 0.116 Uiso calc R 1 1 . .
    H H56C 0.8764 0.6986 0.0964 0.116 Uiso calc R 1 1 . .
loop_
    _atom_site_aniso_label
    _atom_site_aniso_U_11
    _atom_site_aniso_U_22
    _atom_site_aniso_U_33
    _atom_site_aniso_U_12
    _atom_site_aniso_U_13
    _atom_site_aniso_U_23
    Zn 0.01501(14) 0.01619(14) 0.01242(13) -0.00262(9) -0.00208(9) -0.00181(9)
    O1 0.0440(12) 0.0594(14) 0.0294(10) 0.0121(10) 0.0103(9) -0.0040(10)
    O2 0.0407(13) 0.0534(14) 0.0658(15) -0.0173(11) 0.0128(11) 0.0094(12)
    O3 0.0482(13) 0.0319(10) 0.0438(12) 0.0051(9) 0.0047(9) -0.0029(9)
    O4 0.0291(10) 0.0536(13) 0.0337(10) -0.0006(9) 0.0064(8) -0.0049(9)
    O5 0.0675(16) 0.0447(13) 0.0449(13) -0.0072(11) 0.0056(11) 0.0132(11)
    O6 0.157(3) 0.0329(14) 0.0711(19) 0.0022(17) 0.051(2) -0.0056(13)
    O7 0.0545(16) 0.0847(19) 0.0792(18) 0.0369(14) -0.0203(14) -0.0387(15)
    O8 0.0442(11) 0.0370(10) 0.0197(9) -0.0088(8) -0.0109(8) 0.0039(8)
    O9 0.117(3) 0.100(2) 0.091(2) -0.023(2) -0.055(2) -0.0398(19)
    O10 0.126(3) 0.077(2) 0.229(5) -0.032(2) -0.148(3) 0.044(3)
    O11 0.0401(11) 0.0403(11) 0.0287(9) -0.0055(9) -0.0044(8) 0.0151(8)
    O12 0.0518(13) 0.0590(13) 0.0316(10) -0.0074(10) -0.0238(10) 0.0129(9)
    O13 0.0308(10) 0.0539(12) 0.0392(11) -0.0127(9) -0.0146(9) 0.0057(9)
    O14 0.109(2) 0.099(2) 0.0811(19) -0.0802(19) -0.0744(18) 0.0726(17)
    O15 0.139(3) 0.128(3) 0.0483(17) 0.005(3) -0.0323(19) -0.0185(19)
    O16 0.095(2) 0.107(3) 0.081(2) 0.011(2) -0.0284(18) -0.040(2)
    N1 0.0185(9) 0.0163(9) 0.0168(9) -0.0022(7) -0.0049(7) -0.0025(7)
    N2 0.0213(9) 0.0164(9) 0.0161(9) -0.0020(7) -0.0073(7) -0.0027(7)
    N3 0.0178(9) 0.0184(9) 0.0161(9) -0.0032(7) -0.0035(7) -0.0019(7)
    N4 0.0143(9) 0.0208(9) 0.0208(9) -0.0024(7) -0.0029(7) -0.0042(7)
    N5 0.0178(9) 0.0158(8) 0.0134(8) -0.0008(7) -0.0035(7) -0.0016(7)
    N6 0.0172(9) 0.0176(9) 0.0156(9) -0.0012(7) -0.0034(7) -0.0010(7)
    N7 0.0200(9) 0.0180(9) 0.0201(9) 0.0025(7) -0.0063(7) -0.0043(7)
    N8 0.0165(9) 0.0191(9) 0.0134(8) -0.0018(7) -0.0037(7) -0.0009(7)
    N9 0.0215(10) 0.0209(9) 0.0148(9) -0.0030(7) -0.0020(7) 0.0011(7)
    N10 0.0146(9) 0.0197(9) 0.0177(9) -0.0015(7) -0.0046(7) -0.0034(7)
    N11 0.0337(13) 0.0350(12) 0.0267(11) -0.0066(10) 0.0010(9) -0.0041(9)
    N12 0.0263(11) 0.0442(14) 0.0326(12) -0.0065(10) -0.0027(9) 0.0013(11)
    N13 0.075(2) 0.0405(15) 0.0276(12) 0.0190(14) -0.0077(13) -0.0047(11)
    N14 0.0501(15) 0.0502(15) 0.0335(12) -0.0234(13) -0.0204(11) 0.0123(12)
    N15 0.0323(12) 0.0335(12) 0.0225(10) 0.0014(9) -0.0055(9) 0.0064(9)
    N16 0.0355(13) 0.0432(13) 0.0281(11) -0.0151(10) -0.0117(10) 0.0093(10)
    C1 0.0192(11) 0.0114(9) 0.0205(10) 0.0000(8) -0.0072(9) -0.0010(8)
    C2 0.0236(11) 0.0164(10) 0.0195(11) -0.0010(8) -0.0061(9) -0.0002(9)
    C3 0.0220(12) 0.0216(11) 0.0234(11) -0.0027(9) -0.0043(9) 0.0005(9)
    C4 0.0199(12) 0.0246(12) 0.0318(13) -0.0058(9) -0.0084(10) -0.0012(10)
    C5 0.0255(12) 0.0206(11) 0.0265(12) -0.0023(9) -0.0132(10) -0.0037(9)
    C6 0.0216(11) 0.0143(10) 0.0194(11) -0.0023(8) -0.0073(9) -0.0003(8)
    C7 0.0197(11) 0.0141(10) 0.0172(10) -0.0009(8) -0.0062(8) -0.0031(8)
    C8 0.0201(11) 0.0150(10) 0.0168(10) -0.0008(8) -0.0046(8) -0.0024(8)
    C9 0.0254(12) 0.0305(12) 0.0197(11) -0.0014(10) -0.0053(9) -0.0079(10)
    C10 0.0250(12) 0.0346(13) 0.0139(10) -0.0007(10) 0.0024(9) -0.0034(10)
    C11 0.0189(11) 0.0250(11) 0.0198(11) -0.0025(9) -0.0011(9) -0.0018(9)
    C12 0.0163(10) 0.0165(10) 0.0204(11) 0.0005(8) -0.0048(8) -0.0032(8)
    C13 0.0162(10) 0.0155(10) 0.0177(10) -0.0024(8) -0.0040(8) -0.0003(8)
    C14 0.0193(11) 0.0175(10) 0.0215(11) -0.0003(8) -0.0061(9) -0.0036(9)
    C15 0.0201(12) 0.0277(12) 0.0310(13) -0.0036(9) -0.0091(10) -0.0057(10)
    C16 0.0286(13) 0.0313(13) 0.0296(13) -0.0023(10) -0.0151(10) -0.0091(10)
    C17 0.0314(13) 0.0300(13) 0.0208(11) -0.0006(10) -0.0084(10) -0.0077(10)
    C18 0.0228(12) 0.0262(12) 0.0209(11) -0.0028(9) -0.0043(9) -0.0042(9)
    C19 0.0192(11) 0.0173(10) 0.0223(11) -0.0014(8) -0.0079(9) -0.0025(9)
    C20 0.0349(13) 0.0292(12) 0.0163(11) -0.0097(10) -0.0113(10) 0.0006(9)
    C21 0.0169(11) 0.0396(14) 0.0276(12) -0.0076(10) 0.0010(9) -0.0113(11)
    C22 0.0131(10) 0.0177(10) 0.0237(11) -0.0012(8) -0.0072(8) -0.0016(9)
    C23 0.0181(11) 0.0242(11) 0.0199(11) 0.0000(9) -0.0055(9) -0.0040(9)
    C24 0.0226(12) 0.0302(12) 0.0197(11) 0.0005(9) -0.0080(9) 0.0002(10)
    C25 0.0280(13) 0.0240(12) 0.0286(12) 0.0016(10) -0.0112(10) 0.0041(10)
    C26 0.0256(12) 0.0205(11) 0.0296(12) 0.0058(9) -0.0100(10) -0.0021(10)
    C27 0.0156(10) 0.0220(11) 0.0208(11) 0.0008(8) -0.0062(8) -0.0030(9)
    C28 0.0151(10) 0.0185(10) 0.0184(10) -0.0001(8) -0.0039(8) -0.0025(9)
    C29 0.0170(10) 0.0195(11) 0.0208(11) -0.0010(8) -0.0071(8) -0.0044(9)
    C30 0.0236(12) 0.0246(12) 0.0215(11) 0.0033(9) -0.0046(9) -0.0070(9)
    C31 0.0252(12) 0.0345(13) 0.0207(11) 0.0031(10) -0.0019(9) -0.0071(10)
    C32 0.0266(12) 0.0275(12) 0.0177(11) 0.0002(10) -0.0026(9) -0.0005(9)
    C33 0.0186(11) 0.0222(11) 0.0151(10) -0.0023(9) -0.0052(8) -0.0002(9)
    C34 0.0185(11) 0.0197(11) 0.0155(10) -0.0016(8) -0.0058(8) -0.0007(8)
    C35 0.0211(11) 0.0213(11) 0.0159(10) -0.0026(9) -0.0059(8) -0.0013(9)
    C36 0.0336(13) 0.0199(11) 0.0197(11) -0.0033(9) -0.0088(10) 0.0018(9)
    C37 0.0393(14) 0.0194(11) 0.0281(12) 0.0022(10) -0.0116(11) -0.0028(10)
    C38 0.0300(13) 0.0258(12) 0.0251(12) 0.0062(10) -0.0062(10) -0.0073(10)
    C39 0.0211(11) 0.0240(11) 0.0165(10) -0.0025(9) -0.0041(9) -0.0015(9)
    C40 0.0184(11) 0.0185(10) 0.0162(10) -0.0022(8) -0.0070(8) -0.0018(8)
    C41 0.0337(13) 0.0208(11) 0.0269(12) 0.0074(10) -0.0097(10) -0.0091(10)
    C42 0.0394(15) 0.0295(13) 0.0200(12) -0.0055(11) 0.0112(11) 0.0047(10)
    C43 0.0281(13) 0.0408(15) 0.0262(13) 0.0052(11) -0.0049(10) -0.0064(11)
    C44 0.0224(12) 0.0309(13) 0.0259(12) -0.0024(10) -0.0031(10) -0.0039(10)
    C45 0.0192(11) 0.0319(13) 0.0261(12) -0.0005(10) -0.0041(9) -0.0058(10)
    C46 0.0233(12) 0.0359(14) 0.0226(12) -0.0042(10) -0.0040(10) -0.0004(10)
    C47 0.0419(16) 0.0318(14) 0.0295(13) 0.0014(11) -0.0141(12) -0.0024(11)
    C48 0.0416(16) 0.0386(15) 0.0281(13) 0.0126(12) -0.0118(12) -0.0103(12)
    C49 0.0267(12) 0.0218(11) 0.0168(11) 0.0013(9) -0.0033(9) -0.0011(9)
    C50 0.0296(13) 0.0258(12) 0.0228(12) -0.0032(10) -0.0083(10) -0.0010(10)
    C51 0.0287(13) 0.0239(12) 0.0241(12) -0.0036(10) -0.0039(10) 0.0030(10)
    C52 0.0279(12) 0.0244(12) 0.0177(11) 0.0039(10) -0.0041(9) 0.0051(9)
    C53 0.0243(12) 0.0302(12) 0.0226(11) 0.0028(10) -0.0092(9) -0.0002(10)
    C54 0.0247(12) 0.0238(12) 0.0208(11) -0.0021(9) -0.0043(9) 0.0026(9)
    C55 0.165(6) 0.100(4) 0.074(3) 0.034(4) -0.017(4) 0.000(3)
    C56 0.119(4) 0.120(4) 0.049(2) -0.042(3) -0.019(2) -0.020(3)
_geom_special_details
;
 All esds (except the esd in the dihedral angle between two l.s. planes)
 are estimated using the full covariance matrix.  The cell esds are taken
 into account individually in the estimation of esds in distances, angles
 and torsion angles; correlations between esds in cell parameters are only
 used when they are defined by crystal symmetry.  An approximate (isotropic)
 treatment of cell esds is used for estimating esds involving l.s. planes.
;
loop_
    _geom_bond_atom_site_label_1
    _geom_bond_atom_site_label_2
    _geom_bond_site_symmetry_2
    _geom_bond_distance
    _geom_bond_publ_flag
    Zn N8 . 2.1119(17) ?
    Zn N1 . 2.1392(18) ?
    Zn N10 . 2.1459(18) ?
    Zn N3 . 2.1462(18) ?
    Zn N5 . 2.1493(17) ?
    Zn N6 . 2.2048(18) ?
    O1 C43 . 1.248(3) ?
    O2 N11 . 1.222(3) ?
    O3 N11 . 1.226(3) ?
    O4 N12 . 1.226(3) ?
    O5 N12 . 1.235(3) ?
    O6 N13 . 1.221(4) ?
    O7 N13 . 1.226(4) ?
    O8 C49 . 1.242(3) ?
    O9 N14 . 1.219(4) ?
    O10 N14 . 1.168(4) ?
    O11 N15 . 1.233(3) ?
    O12 N15 . 1.230(3) ?
    O13 N16 . 1.224(3) ?
    O14 N16 . 1.214(3) ?
    O15 C55 . 1.484(7) ?
    O15 H15 . 0.8400 ?
    O16 C56 . 1.417(5) ?
    O16 H16 . 0.8400 ?
    N1 C7 . 1.329(3) ?
    N1 C1 . 1.377(3) ?
    N2 C7 . 1.361(3) ?
    N2 C6 . 1.393(3) ?
    N2 C20 . 1.465(3) ?
    N3 C13 . 1.326(3) ?
    N3 C19 . 1.386(3) ?
    N4 C13 . 1.357(3) ?
    N4 C14 . 1.387(3) ?
    N4 C21 . 1.466(3) ?
    N5 C12 . 1.341(3) ?
    N5 C8 . 1.342(3) ?
    N6 C28 . 1.327(3) ?
    N6 C22 . 1.383(3) ?
    N7 C28 . 1.358(3) ?
    N7 C27 . 1.388(3) ?
    N7 C41 . 1.466(3) ?
    N8 C34 . 1.338(3) ?
    N8 C40 . 1.373(3) ?
    N9 C34 . 1.360(3) ?
    N9 C35 . 1.386(3) ?
    N9 C42 . 1.468(3) ?
    N10 C29 . 1.336(3) ?
    N10 C33 . 1.343(3) ?
    N11 C44 . 1.458(3) ?
    N12 C46 . 1.446(3) ?
    N13 C48 . 1.461(4) ?
    N14 C50 . 1.464(3) ?
    N15 C52 . 1.438(3) ?
    N16 C54 . 1.449(3) ?
    C1 C6 . 1.402(3) ?
    C1 C2 . 1.403(3) ?
    C2 C3 . 1.376(3) ?
    C2 H2A . 0.9500 ?
    C3 C4 . 1.405(3) ?
    C3 H3A . 0.9500 ?
    C4 C5 . 1.386(3) ?
    C4 H4A . 0.9500 ?
    C5 C6 . 1.393(3) ?
    C5 H5A . 0.9500 ?
    C7 C8 . 1.477(3) ?
    C8 C9 . 1.382(3) ?
    C9 C10 . 1.386(3) ?
    C9 H9A . 0.9500 ?
    C10 C11 . 1.388(3) ?
    C10 H10A . 0.9500 ?
    C11 C12 . 1.384(3) ?
    C11 H11A . 0.9500 ?
    C12 C13 . 1.481(3) ?
    C14 C15 . 1.393(3) ?
    C14 C19 . 1.400(3) ?
    C15 C16 . 1.377(3) ?
    C15 H15A . 0.9500 ?
    C16 C17 . 1.405(3) ?
    C16 H16A . 0.9500 ?
    C17 C18 . 1.376(3) ?
    C17 H17A . 0.9500 ?
    C18 C19 . 1.399(3) ?
    C18 H18A . 0.9500 ?
    C20 H20B . 0.9800 ?
    C20 H20A . 0.9800 ?
    C20 H20C . 0.9800 ?
    C21 H21A . 0.9800 ?
    C21 H21B . 0.9800 ?
    C21 H21C . 0.9800 ?
    C22 C27 . 1.395(3) ?
    C22 C23 . 1.403(3) ?
    C23 C24 . 1.381(3) ?
    C23 H23A . 0.9500 ?
    C24 C25 . 1.399(3) ?
    C24 H24A . 0.9500 ?
    C25 C26 . 1.387(3) ?
    C25 H25A . 0.9500 ?
    C26 C27 . 1.396(3) ?
    C26 H26A . 0.9500 ?
    C28 C29 . 1.479(3) ?
    C29 C30 . 1.393(3) ?
    C30 C31 . 1.385(3) ?
    C30 H30A . 0.9500 ?
    C31 C32 . 1.391(3) ?
    C31 H31A . 0.9500 ?
    C32 C33 . 1.391(3) ?
    C32 H32A . 0.9500 ?
    C33 C34 . 1.479(3) ?
    C35 C36 . 1.393(3) ?
    C35 C40 . 1.403(3) ?
    C36 C37 . 1.375(3) ?
    C36 H36A . 0.9500 ?
    C37 C38 . 1.410(3) ?
    C37 H37A . 0.9500 ?
    C38 C39 . 1.373(3) ?
    C38 H38A . 0.9500 ?
    C39 C40 . 1.400(3) ?
    C39 H39A . 0.9500 ?
    C41 H41A . 0.9800 ?
    C41 H41B . 0.9800 ?
    C41 H41C . 0.9800 ?
    C42 H42A . 0.9800 ?
    C42 H42B . 0.9800 ?
    C42 H42C . 0.9800 ?
    C43 C48 . 1.443(4) ?
    C43 C44 . 1.443(4) ?
    C44 C45 . 1.374(3) ?
    C45 C46 . 1.385(4) ?
    C45 H45A . 0.9500 ?
    C46 C47 . 1.388(4) ?
    C47 C48 . 1.371(4) ?
    C47 H47A . 0.9500 ?
    C49 C54 . 1.453(3) ?
    C49 C50 . 1.457(3) ?
    C50 C51 . 1.363(3) ?
    C51 C52 . 1.388(4) ?
    C51 H51A . 0.9500 ?
    C52 C53 . 1.384(3) ?
    C53 C54 . 1.379(3) ?
    C53 H53A . 0.9500 ?
    C55 H55A . 0.9800 ?
    C55 H55B . 0.9800 ?
    C55 H55C . 0.9800 ?
    C56 H56A . 0.9800 ?
    C56 H56B . 0.9800 ?
    C56 H56C . 0.9800 ?
loop_
    _geom_angle_atom_site_label_1
    _geom_angle_atom_site_label_2
    _geom_angle_atom_site_label_3
    _geom_angle_site_symmetry_1
    _geom_angle_site_symmetry_3
    _geom_angle
    _geom_angle_publ_flag
    N8 Zn N1 . . 91.75(7) ?
    N8 Zn N10 . . 75.08(7) ?
    N1 Zn N10 . . 108.41(7) ?
    N8 Zn N3 . . 98.26(7) ?
    N1 Zn N3 . . 149.23(7) ?
    N10 Zn N3 . . 102.28(7) ?
    N8 Zn N5 . . 115.86(7) ?
    N1 Zn N5 . . 74.76(7) ?
    N10 Zn N5 . . 168.82(7) ?
    N3 Zn N5 . . 74.69(7) ?
    N8 Zn N6 . . 148.73(7) ?
    N1 Zn N6 . . 94.71(7) ?
    N10 Zn N6 . . 73.85(7) ?
    N3 Zn N6 . . 91.64(7) ?
    N5 Zn N6 . . 95.34(6) ?
    C55 O15 H15 . . 109.5 ?
    C56 O16 H16 . . 109.5 ?
    C7 N1 C1 . . 106.06(18) ?
    C7 N1 Zn . . 114.61(14) ?
    C1 N1 Zn . . 137.37(14) ?
    C7 N2 C6 . . 106.22(17) ?
    C7 N2 C20 . . 129.15(19) ?
    C6 N2 C20 . . 124.59(18) ?
    C13 N3 C19 . . 105.66(18) ?
    C13 N3 Zn . . 115.66(14) ?
    C19 N3 Zn . . 138.31(14) ?
    C13 N4 C14 . . 106.48(17) ?
    C13 N4 C21 . . 129.72(19) ?
    C14 N4 C21 . . 123.71(19) ?
    C12 N5 C8 . . 120.67(18) ?
    C12 N5 Zn . . 119.28(14) ?
    C8 N5 Zn . . 118.88(14) ?
    C28 N6 C22 . . 105.66(18) ?
    C28 N6 Zn . . 112.19(14) ?
    C22 N6 Zn . . 137.15(14) ?
    C28 N7 C27 . . 106.23(18) ?
    C28 N7 C41 . . 129.40(19) ?
    C27 N7 C41 . . 124.34(18) ?
    C34 N8 C40 . . 106.14(17) ?
    C34 N8 Zn . . 114.64(14) ?
    C40 N8 Zn . . 134.92(14) ?
    C34 N9 C35 . . 106.88(17) ?
    C34 N9 C42 . . 129.5(2) ?
    C35 N9 C42 . . 123.61(19) ?
    C29 N10 C33 . . 121.41(19) ?
    C29 N10 Zn . . 119.74(14) ?
    C33 N10 Zn . . 118.83(14) ?
    O2 N11 O3 . . 123.2(2) ?
    O2 N11 C44 . . 118.6(2) ?
    O3 N11 C44 . . 118.2(2) ?
    O4 N12 O5 . . 123.0(2) ?
    O4 N12 C46 . . 118.8(2) ?
    O5 N12 C46 . . 118.2(2) ?
    O6 N13 O7 . . 124.2(3) ?
    O6 N13 C48 . . 116.9(3) ?
    O7 N13 C48 . . 118.9(3) ?
    O10 N14 O9 . . 123.3(3) ?
    O10 N14 C50 . . 119.3(3) ?
    O9 N14 C50 . . 117.3(3) ?
    O12 N15 O11 . . 122.6(2) ?
    O12 N15 C52 . . 119.1(2) ?
    O11 N15 C52 . . 118.2(2) ?
    O14 N16 O13 . . 121.9(2) ?
    O14 N16 C54 . . 118.5(2) ?
    O13 N16 C54 . . 119.5(2) ?
    N1 C1 C6 . . 109.04(18) ?
    N1 C1 C2 . . 130.7(2) ?
    C6 C1 C2 . . 120.3(2) ?
    C3 C2 C1 . . 117.4(2) ?
    C3 C2 H2A . . 121.3 ?
    C1 C2 H2A . . 121.3 ?
    C2 C3 C4 . . 121.7(2) ?
    C2 C3 H3A . . 119.1 ?
    C4 C3 H3A . . 119.1 ?
    C5 C4 C3 . . 121.8(2) ?
    C5 C4 H4A . . 119.1 ?
    C3 C4 H4A . . 119.1 ?
    C4 C5 C6 . . 116.2(2) ?
    C4 C5 H5A . . 121.9 ?
    C6 C5 H5A . . 121.9 ?
    N2 C6 C5 . . 131.3(2) ?
    N2 C6 C1 . . 106.09(18) ?
    C5 C6 C1 . . 122.6(2) ?
    N1 C7 N2 . . 112.57(18) ?
    N1 C7 C8 . . 119.42(19) ?
    N2 C7 C8 . . 127.94(19) ?
    N5 C8 C9 . . 121.4(2) ?
    N5 C8 C7 . . 110.57(18) ?
    C9 C8 C7 . . 128.0(2) ?
    C8 C9 C10 . . 117.9(2) ?
    C8 C9 H9A . . 121.1 ?
    C10 C9 H9A . . 121.1 ?
    C9 C10 C11 . . 120.9(2) ?
    C9 C10 H10A . . 119.6 ?
    C11 C10 H10A . . 119.6 ?
    C12 C11 C10 . . 117.8(2) ?
    C12 C11 H11A . . 121.1 ?
    C10 C11 H11A . . 121.1 ?
    N5 C12 C11 . . 121.4(2) ?
    N5 C12 C13 . . 110.87(18) ?
    C11 C12 C13 . . 127.7(2) ?
    N3 C13 N4 . . 112.81(19) ?
    N3 C13 C12 . . 118.74(19) ?
    N4 C13 C12 . . 128.44(19) ?
    N4 C14 C15 . . 131.5(2) ?
    N4 C14 C19 . . 106.15(19) ?
    C15 C14 C19 . . 122.4(2) ?
    C16 C15 C14 . . 116.4(2) ?
    C16 C15 H15A . . 121.8 ?
    C14 C15 H15A . . 121.8 ?
    C15 C16 C17 . . 121.9(2) ?
    C15 C16 H16A . . 119.1 ?
    C17 C16 H16A . . 119.1 ?
    C18 C17 C16 . . 121.7(2) ?
    C18 C17 H17A . . 119.2 ?
    C16 C17 H17A . . 119.2 ?
    C17 C18 C19 . . 117.3(2) ?
    C17 C18 H18A . . 121.4 ?
    C19 C18 H18A . . 121.4 ?
    N3 C19 C18 . . 130.7(2) ?
    N3 C19 C14 . . 108.90(19) ?
    C18 C19 C14 . . 120.4(2) ?
    N2 C20 H20B . . 109.5 ?
    N2 C20 H20A . . 109.5 ?
    H20B C20 H20A . . 109.5 ?
    N2 C20 H20C . . 109.5 ?
    H20B C20 H20C . . 109.5 ?
    H20A C20 H20C . . 109.5 ?
    N4 C21 H21A . . 109.5 ?
    N4 C21 H21B . . 109.5 ?
    H21A C21 H21B . . 109.5 ?
    N4 C21 H21C . . 109.5 ?
    H21A C21 H21C . . 109.5 ?
    H21B C21 H21C . . 109.5 ?
    N6 C22 C27 . . 109.00(19) ?
    N6 C22 C23 . . 130.6(2) ?
    C27 C22 C23 . . 120.4(2) ?
    C24 C23 C22 . . 117.2(2) ?
    C24 C23 H23A . . 121.4 ?
    C22 C23 H23A . . 121.4 ?
    C23 C24 C25 . . 121.9(2) ?
    C23 C24 H24A . . 119.0 ?
    C25 C24 H24A . . 119.0 ?
    C26 C25 C24 . . 121.5(2) ?
    C26 C25 H25A . . 119.3 ?
    C24 C25 H25A . . 119.3 ?
    C25 C26 C27 . . 116.5(2) ?
    C25 C26 H26A . . 121.8 ?
    C27 C26 H26A . . 121.8 ?
    N7 C27 C22 . . 106.33(18) ?
    N7 C27 C26 . . 131.3(2) ?
    C22 C27 C26 . . 122.4(2) ?
    N6 C28 N7 . . 112.74(18) ?
    N6 C28 C29 . . 118.63(19) ?
    N7 C28 C29 . . 128.61(19) ?
    N10 C29 C30 . . 121.0(2) ?
    N10 C29 C28 . . 111.03(18) ?
    C30 C29 C28 . . 127.8(2) ?
    C31 C30 C29 . . 117.9(2) ?
    C31 C30 H30A . . 121.0 ?
    C29 C30 H30A . . 121.0 ?
    C30 C31 C32 . . 120.9(2) ?
    C30 C31 H31A . . 119.5 ?
    C32 C31 H31A . . 119.5 ?
    C33 C32 C31 . . 117.9(2) ?
    C33 C32 H32A . . 121.1 ?
    C31 C32 H32A . . 121.1 ?
    N10 C33 C32 . . 120.8(2) ?
    N10 C33 C34 . . 110.28(18) ?
    C32 C33 C34 . . 128.9(2) ?
    N8 C34 N9 . . 111.88(19) ?
    N8 C34 C33 . . 118.54(18) ?
    N9 C34 C33 . . 129.55(19) ?
    N9 C35 C36 . . 131.6(2) ?
    N9 C35 C40 . . 105.95(18) ?
    C36 C35 C40 . . 122.4(2) ?
    C37 C36 C35 . . 116.0(2) ?
    C37 C36 H36A . . 122.0 ?
    C35 C36 H36A . . 122.0 ?
    C36 C37 C38 . . 122.4(2) ?
    C36 C37 H37A . . 118.8 ?
    C38 C37 H37A . . 118.8 ?
    C39 C38 C37 . . 121.4(2) ?
    C39 C38 H38A . . 119.3 ?
    C37 C38 H38A . . 119.3 ?
    C38 C39 C40 . . 117.2(2) ?
    C38 C39 H39A . . 121.4 ?
    C40 C39 H39A . . 121.4 ?
    N8 C40 C39 . . 130.28(19) ?
    N8 C40 C35 . . 109.16(19) ?
    C39 C40 C35 . . 120.6(2) ?
    N7 C41 H41A . . 109.5 ?
    N7 C41 H41B . . 109.5 ?
    H41A C41 H41B . . 109.5 ?
    N7 C41 H41C . . 109.5 ?
    H41A C41 H41C . . 109.5 ?
    H41B C41 H41C . . 109.5 ?
    N9 C42 H42A . . 109.5 ?
    N9 C42 H42B . . 109.5 ?
    H42A C42 H42B . . 109.5 ?
    N9 C42 H42C . . 109.5 ?
    H42A C42 H42C . . 109.5 ?
    H42B C42 H42C . . 109.5 ?
    O1 C43 C48 . . 124.1(3) ?
    O1 C43 C44 . . 124.5(2) ?
    C48 C43 C44 . . 111.3(2) ?
    C45 C44 C43 . . 124.7(2) ?
    C45 C44 N11 . . 116.8(2) ?
    C43 C44 N11 . . 118.5(2) ?
    C44 C45 C46 . . 119.2(2) ?
    C44 C45 H45A . . 120.4 ?
    C46 C45 H45A . . 120.4 ?
    C45 C46 C47 . . 120.8(2) ?
    C45 C46 N12 . . 118.9(2) ?
    C47 C46 N12 . . 120.2(2) ?
    C48 C47 C46 . . 118.9(2) ?
    C48 C47 H47A . . 120.6 ?
    C46 C47 H47A . . 120.6 ?
    C47 C48 C43 . . 125.1(2) ?
    C47 C48 N13 . . 117.3(2) ?
    C43 C48 N13 . . 117.7(2) ?
    O8 C49 C54 . . 126.8(2) ?
    O8 C49 C50 . . 122.0(2) ?
    C54 C49 C50 . . 111.14(19) ?
    C51 C50 C49 . . 125.9(2) ?
    C51 C50 N14 . . 118.1(2) ?
    C49 C50 N14 . . 116.0(2) ?
    C50 C51 C52 . . 118.0(2) ?
    C50 C51 H51A . . 121.0 ?
    C52 C51 H51A . . 121.0 ?
    C53 C52 C51 . . 121.6(2) ?
    C53 C52 N15 . . 118.8(2) ?
    C51 C52 N15 . . 119.5(2) ?
    C54 C53 C52 . . 119.7(2) ?
    C54 C53 H53A . . 120.2 ?
    C52 C53 H53A . . 120.2 ?
    C53 C54 N16 . . 116.1(2) ?
    C53 C54 C49 . . 123.6(2) ?
    N16 C54 C49 . . 120.3(2) ?
    O15 C55 H55A . . 109.5 ?
    O15 C55 H55B . . 109.5 ?
    H55A C55 H55B . . 109.5 ?
    O15 C55 H55C . . 109.5 ?
    H55A C55 H55C . . 109.5 ?
    H55B C55 H55C . . 109.5 ?
    O16 C56 H56A . . 109.5 ?
    O16 C56 H56B . . 109.5 ?
    H56A C56 H56B . . 109.5 ?
    O16 C56 H56C . . 109.5 ?
    H56A C56 H56C . . 109.5 ?
    H56B C56 H56C . . 109.5 ?
loop_
    _geom_torsion_atom_site_label_1
    _geom_torsion_atom_site_label_2
    _geom_torsion_atom_site_label_3
    _geom_torsion_atom_site_label_4
    _geom_torsion_site_symmetry_1
    _geom_torsion_site_symmetry_2
    _geom_torsion_site_symmetry_3
    _geom_torsion_site_symmetry_4
    _geom_torsion
    _geom_torsion_publ_flag
    N8 Zn N1 C7 . . . . -127.81(15) ?
    N10 Zn N1 C7 . . . . 157.34(14) ?
    N3 Zn N1 C7 . . . . -18.4(2) ?
    N5 Zn N1 C7 . . . . -11.46(14) ?
    N6 Zn N1 C7 . . . . 82.81(15) ?
    N8 Zn N1 C1 . . . . 70.9(2) ?
    N10 Zn N1 C1 . . . . -3.9(2) ?
    N3 Zn N1 C1 . . . . -179.68(17) ?
    N5 Zn N1 C1 . . . . -172.7(2) ?
    N6 Zn N1 C1 . . . . -78.5(2) ?
    N8 Zn N3 C13 . . . . 113.86(15) ?
    N1 Zn N3 C13 . . . . 6.2(2) ?
    N10 Zn N3 C13 . . . . -169.71(15) ?
    N5 Zn N3 C13 . . . . -0.80(15) ?
    N6 Zn N3 C13 . . . . -95.89(15) ?
    N8 Zn N3 C19 . . . . -58.0(2) ?
    N1 Zn N3 C19 . . . . -165.68(19) ?
    N10 Zn N3 C19 . . . . 18.4(2) ?
    N5 Zn N3 C19 . . . . -172.6(2) ?
    N6 Zn N3 C19 . . . . 92.3(2) ?
    N8 Zn N5 C12 . . . . -96.80(16) ?
    N1 Zn N5 C12 . . . . 178.76(17) ?
    N10 Zn N5 C12 . . . . 70.7(4) ?
    N3 Zn N5 C12 . . . . -4.93(15) ?
    N6 Zn N5 C12 . . . . 85.32(16) ?
    N8 Zn N5 C8 . . . . 95.50(16) ?
    N1 Zn N5 C8 . . . . 11.06(15) ?
    N10 Zn N5 C8 . . . . -97.0(4) ?
    N3 Zn N5 C8 . . . . -172.62(17) ?
    N6 Zn N5 C8 . . . . -82.38(16) ?
    N8 Zn N6 C28 . . . . 24.7(2) ?
    N1 Zn N6 C28 . . . . 125.93(15) ?
    N10 Zn N6 C28 . . . . 18.11(14) ?
    N3 Zn N6 C28 . . . . -84.20(15) ?
    N5 Zn N6 C28 . . . . -158.97(15) ?
    N8 Zn N6 C22 . . . . 174.99(18) ?
    N1 Zn N6 C22 . . . . -83.8(2) ?
    N10 Zn N6 C22 . . . . 168.4(2) ?
    N3 Zn N6 C22 . . . . 66.1(2) ?
    N5 Zn N6 C22 . . . . -8.7(2) ?
    N1 Zn N8 C34 . . . . -94.50(15) ?
    N10 Zn N8 C34 . . . . 14.09(15) ?
    N3 Zn N8 C34 . . . . 114.68(15) ?
    N5 Zn N8 C34 . . . . -168.39(14) ?
    N6 Zn N8 C34 . . . . 7.5(2) ?
    N1 Zn N8 C40 . . . . 58.3(2) ?
    N10 Zn N8 C40 . . . . 166.9(2) ?
    N3 Zn N8 C40 . . . . -92.5(2) ?
    N5 Zn N8 C40 . . . . -15.6(2) ?
    N6 Zn N8 C40 . . . . 160.33(17) ?
    N8 Zn N10 C29 . . . . 172.27(17) ?
    N1 Zn N10 C29 . . . . -100.90(16) ?
    N3 Zn N10 C29 . . . . 76.87(16) ?
    N5 Zn N10 C29 . . . . 3.9(4) ?
    N6 Zn N10 C29 . . . . -11.26(15) ?
    N8 Zn N10 C33 . . . . -8.94(15) ?
    N1 Zn N10 C33 . . . . 77.89(16) ?
    N3 Zn N10 C33 . . . . -104.34(16) ?
    N5 Zn N10 C33 . . . . -177.3(3) ?
    N6 Zn N10 C33 . . . . 167.52(17) ?
    C7 N1 C1 C6 . . . . -1.4(2) ?
    Zn N1 C1 C6 . . . . 160.87(16) ?
    C7 N1 C1 C2 . . . . 180.0(2) ?
    Zn N1 C1 C2 . . . . -17.7(4) ?
    N1 C1 C2 C3 . . . . 176.5(2) ?
    C6 C1 C2 C3 . . . . -1.9(3) ?
    C1 C2 C3 C4 . . . . 0.8(3) ?
    C2 C3 C4 C5 . . . . 0.6(4) ?
    C3 C4 C5 C6 . . . . -0.8(3) ?
    C7 N2 C6 C5 . . . . 177.5(2) ?
    C20 N2 C6 C5 . . . . -0.5(4) ?
    C7 N2 C6 C1 . . . . -0.5(2) ?
    C20 N2 C6 C1 . . . . -178.50(19) ?
    C4 C5 C6 N2 . . . . -178.1(2) ?
    C4 C5 C6 C1 . . . . -0.3(3) ?
    N1 C1 C6 N2 . . . . 1.2(2) ?
    C2 C1 C6 N2 . . . . 179.96(19) ?
    N1 C1 C6 C5 . . . . -177.0(2) ?
    C2 C1 C6 C5 . . . . 1.7(3) ?
    C1 N1 C7 N2 . . . . 1.1(2) ?
    Zn N1 C7 N2 . . . . -165.78(14) ?
    C1 N1 C7 C8 . . . . 178.35(18) ?
    Zn N1 C7 C8 . . . . 11.4(2) ?
    C6 N2 C7 N1 . . . . -0.4(2) ?
    C20 N2 C7 N1 . . . . 177.5(2) ?
    C6 N2 C7 C8 . . . . -177.3(2) ?
    C20 N2 C7 C8 . . . . 0.5(4) ?
    C12 N5 C8 C9 . . . . 1.2(3) ?
    Zn N5 C8 C9 . . . . 168.72(17) ?
    C12 N5 C8 C7 . . . . -175.97(18) ?
    Zn N5 C8 C7 . . . . -8.4(2) ?
    N1 C7 C8 N5 . . . . -2.2(3) ?
    N2 C7 C8 N5 . . . . 174.6(2) ?
    N1 C7 C8 C9 . . . . -179.1(2) ?
    N2 C7 C8 C9 . . . . -2.4(4) ?
    N5 C8 C9 C10 . . . . -1.3(3) ?
    C7 C8 C9 C10 . . . . 175.3(2) ?
    C8 C9 C10 C11 . . . . 0.6(4) ?
    C9 C10 C11 C12 . . . . 0.2(4) ?
    C8 N5 C12 C11 . . . . -0.4(3) ?
    Zn N5 C12 C11 . . . . -167.86(16) ?
    C8 N5 C12 C13 . . . . 176.40(18) ?
    Zn N5 C12 C13 . . . . 8.9(2) ?
    C10 C11 C12 N5 . . . . -0.3(3) ?
    C10 C11 C12 C13 . . . . -176.5(2) ?
    C19 N3 C13 N4 . . . . -0.3(2) ?
    Zn N3 C13 N4 . . . . -174.72(14) ?
    C19 N3 C13 C12 . . . . -179.71(18) ?
    Zn N3 C13 C12 . . . . 5.9(2) ?
    C14 N4 C13 N3 . . . . 0.4(2) ?
    C21 N4 C13 N3 . . . . 177.0(2) ?
    C14 N4 C13 C12 . . . . 179.7(2) ?
    C21 N4 C13 C12 . . . . -3.7(4) ?
    N5 C12 C13 N3 . . . . -9.7(3) ?
    C11 C12 C13 N3 . . . . 166.9(2) ?
    N5 C12 C13 N4 . . . . 171.1(2) ?
    C11 C12 C13 N4 . . . . -12.4(4) ?
    C13 N4 C14 C15 . . . . 179.2(2) ?
    C21 N4 C14 C15 . . . . 2.3(4) ?
    C13 N4 C14 C19 . . . . -0.3(2) ?
    C21 N4 C14 C19 . . . . -177.1(2) ?
    N4 C14 C15 C16 . . . . -178.9(2) ?
    C19 C14 C15 C16 . . . . 0.4(3) ?
    C14 C15 C16 C17 . . . . -0.4(4) ?
    C15 C16 C17 C18 . . . . -0.4(4) ?
    C16 C17 C18 C19 . . . . 1.1(4) ?
    C13 N3 C19 C18 . . . . -179.5(2) ?
    Zn N3 C19 C18 . . . . -7.2(4) ?
    C13 N3 C19 C14 . . . . 0.2(2) ?
    Zn N3 C19 C14 . . . . 172.53(16) ?
    C17 C18 C19 N3 . . . . 178.6(2) ?
    C17 C18 C19 C14 . . . . -1.1(3) ?
    N4 C14 C19 N3 . . . . 0.1(2) ?
    C15 C14 C19 N3 . . . . -179.5(2) ?
    N4 C14 C19 C18 . . . . 179.8(2) ?
    C15 C14 C19 C18 . . . . 0.3(3) ?
    C28 N6 C22 C27 . . . . 1.8(2) ?
    Zn N6 C22 C27 . . . . -149.76(17) ?
    C28 N6 C22 C23 . . . . -176.4(2) ?
    Zn N6 C22 C23 . . . . 32.0(4) ?
    N6 C22 C23 C24 . . . . 178.7(2) ?
    C27 C22 C23 C24 . . . . 0.7(3) ?
    C22 C23 C24 C25 . . . . 1.3(3) ?
    C23 C24 C25 C26 . . . . -1.7(4) ?
    C24 C25 C26 C27 . . . . -0.2(4) ?
    C28 N7 C27 C22 . . . . -0.1(2) ?
    C41 N7 C27 C22 . . . . 178.5(2) ?
    C28 N7 C27 C26 . . . . 179.9(2) ?
    C41 N7 C27 C26 . . . . -1.5(4) ?
    N6 C22 C27 N7 . . . . -1.0(2) ?
    C23 C22 C27 N7 . . . . 177.38(19) ?
    N6 C22 C27 C26 . . . . 179.0(2) ?
    C23 C22 C27 C26 . . . . -2.6(3) ?
    C25 C26 C27 N7 . . . . -177.7(2) ?
    C25 C26 C27 C22 . . . . 2.3(3) ?
    C22 N6 C28 N7 . . . . -1.9(2) ?
    Zn N6 C28 N7 . . . . 157.61(14) ?
    C22 N6 C28 C29 . . . . 176.65(18) ?
    Zn N6 C28 C29 . . . . -23.8(2) ?
    C27 N7 C28 N6 . . . . 1.3(2) ?
    C41 N7 C28 N6 . . . . -177.2(2) ?
    C27 N7 C28 C29 . . . . -177.1(2) ?
    C41 N7 C28 C29 . . . . 4.4(4) ?
    C33 N10 C29 C30 . . . . 0.1(3) ?
    Zn N10 C29 C30 . . . . 178.89(16) ?
    C33 N10 C29 C28 . . . . -175.87(19) ?
    Zn N10 C29 C28 . . . . 2.9(2) ?
    N6 C28 C29 N10 . . . . 14.6(3) ?
    N7 C28 C29 N10 . . . . -167.1(2) ?
    N6 C28 C29 C30 . . . . -161.0(2) ?
    N7 C28 C29 C30 . . . . 17.3(4) ?
    N10 C29 C30 C31 . . . . -0.5(3) ?
    C28 C29 C30 C31 . . . . 174.7(2) ?
    C29 C30 C31 C32 . . . . 0.2(4) ?
    C30 C31 C32 C33 . . . . 0.5(4) ?
    C29 N10 C33 C32 . . . . 0.6(3) ?
    Zn N10 C33 C32 . . . . -178.19(17) ?
    C29 N10 C33 C34 . . . . -178.70(19) ?
    Zn N10 C33 C34 . . . . 2.5(2) ?
    C31 C32 C33 N10 . . . . -0.9(3) ?
    C31 C32 C33 C34 . . . . 178.3(2) ?
    C40 N8 C34 N9 . . . . -0.4(2) ?
    Zn N8 C34 N9 . . . . 159.95(14) ?
    C40 N8 C34 C33 . . . . -178.56(18) ?
    Zn N8 C34 C33 . . . . -18.3(2) ?
    C35 N9 C34 N8 . . . . 0.5(2) ?
    C42 N9 C34 N8 . . . . -177.9(2) ?
    C35 N9 C34 C33 . . . . 178.4(2) ?
    C42 N9 C34 C33 . . . . 0.1(4) ?
    N10 C33 C34 N8 . . . . 10.4(3) ?
    C32 C33 C34 N8 . . . . -168.8(2) ?
    N10 C33 C34 N9 . . . . -167.4(2) ?
    C32 C33 C34 N9 . . . . 13.3(4) ?
    C34 N9 C35 C36 . . . . -179.9(2) ?
    C42 N9 C35 C36 . . . . -1.4(4) ?
    C34 N9 C35 C40 . . . . -0.4(2) ?
    C42 N9 C35 C40 . . . . 178.1(2) ?
    N9 C35 C36 C37 . . . . 179.6(2) ?
    C40 C35 C36 C37 . . . . 0.2(3) ?
    C35 C36 C37 C38 . . . . -0.2(4) ?
    C36 C37 C38 C39 . . . . -0.1(4) ?
    C37 C38 C39 C40 . . . . 0.5(4) ?
    C34 N8 C40 C39 . . . . 179.6(2) ?
    Zn N8 C40 C39 . . . . 25.3(4) ?
    C34 N8 C40 C35 . . . . 0.1(2) ?
    Zn N8 C40 C35 . . . . -154.28(16) ?
    C38 C39 C40 N8 . . . . 180.0(2) ?
    C38 C39 C40 C35 . . . . -0.5(3) ?
    N9 C35 C40 N8 . . . . 0.2(2) ?
    C36 C35 C40 N8 . . . . 179.7(2) ?
    N9 C35 C40 C39 . . . . -179.41(19) ?
    C36 C35 C40 C39 . . . . 0.1(3) ?
    O1 C43 C44 C45 . . . . 174.1(3) ?
    C48 C43 C44 C45 . . . . -2.3(4) ?
    O1 C43 C44 N11 . . . . -6.9(4) ?
    C48 C43 C44 N11 . . . . 176.7(2) ?
    O2 N11 C44 C45 . . . . 143.9(3) ?
    O3 N11 C44 C45 . . . . -35.2(3) ?
    O2 N11 C44 C43 . . . . -35.2(4) ?
    O3 N11 C44 C43 . . . . 145.8(3) ?
    C43 C44 C45 C46 . . . . 2.0(4) ?
    N11 C44 C45 C46 . . . . -177.0(2) ?
    C44 C45 C46 C47 . . . . -1.5(4) ?
    C44 C45 C46 N12 . . . . 175.7(2) ?
    O4 N12 C46 C45 . . . . 2.0(4) ?
    O5 N12 C46 C45 . . . . -176.4(3) ?
    O4 N12 C46 C47 . . . . 179.1(2) ?
    O5 N12 C46 C47 . . . . 0.7(4) ?
    C45 C46 C47 C48 . . . . 1.4(4) ?
    N12 C46 C47 C48 . . . . -175.7(2) ?
    C46 C47 C48 C43 . . . . -1.9(4) ?
    C46 C47 C48 N13 . . . . 178.7(3) ?
    O1 C43 C48 C47 . . . . -174.2(3) ?
    C44 C43 C48 C47 . . . . 2.2(4) ?
    O1 C43 C48 N13 . . . . 5.3(4) ?
    C44 C43 C48 N13 . . . . -178.4(2) ?
    O6 N13 C48 C47 . . . . 39.2(4) ?
    O7 N13 C48 C47 . . . . -141.4(3) ?
    O6 N13 C48 C43 . . . . -140.3(3) ?
    O7 N13 C48 C43 . . . . 39.1(4) ?
    O8 C49 C50 C51 . . . . 171.5(2) ?
    C54 C49 C50 C51 . . . . -5.4(4) ?
    O8 C49 C50 N14 . . . . -7.1(4) ?
    C54 C49 C50 N14 . . . . 175.9(2) ?
    O10 N14 C50 C51 . . . . 118.4(4) ?
    O9 N14 C50 C51 . . . . -63.8(4) ?
    O10 N14 C50 C49 . . . . -62.8(4) ?
    O9 N14 C50 C49 . . . . 115.0(3) ?
    C49 C50 C51 C52 . . . . 3.8(4) ?
    N14 C50 C51 C52 . . . . -177.6(2) ?
    C50 C51 C52 C53 . . . . -0.2(4) ?
    C50 C51 C52 N15 . . . . 177.6(2) ?
    O12 N15 C52 C53 . . . . 0.7(4) ?
    O11 N15 C52 C53 . . . . 179.3(2) ?
    O12 N15 C52 C51 . . . . -177.2(2) ?
    O11 N15 C52 C51 . . . . 1.4(3) ?
    C51 C52 C53 C54 . . . . -1.0(4) ?
    N15 C52 C53 C54 . . . . -178.8(2) ?
    C52 C53 C54 N16 . . . . 177.6(2) ?
    C52 C53 C54 C49 . . . . -1.3(4) ?
    O14 N16 C54 C53 . . . . -159.6(3) ?
    O13 N16 C54 C53 . . . . 16.6(4) ?
    O14 N16 C54 C49 . . . . 19.3(4) ?
    O13 N16 C54 C49 . . . . -164.5(2) ?
    O8 C49 C54 C53 . . . . -172.7(2) ?
    C50 C49 C54 C53 . . . . 4.1(3) ?
    O8 C49 C54 N16 . . . . 8.5(4) ?
    C50 C49 C54 N16 . . . . -174.7(2) ?
loop_
    _geom_hbond_atom_site_label_D
    _geom_hbond_atom_site_label_H
    _geom_hbond_atom_site_label_A
    _geom_hbond_site_symmetry_A
    _geom_hbond_distance_DH
    _geom_hbond_distance_HA
    _geom_hbond_distance_DA
    _geom_hbond_angle_DHA
    O15 H15 O1 1_556 0.84 1.94 2.756(4) 165.3
    C31 H31A O2 1_556 0.95 2.53 3.204(3) 128.1
    C42 H42A O1 1_556 0.98 2.32 3.106(3) 136.6
    C55 H55C O9 1_565 0.98 2.56 3.415(7) 146.0
    C11 H11A O11 1_664 0.95 2.39 3.207(3) 143.8
    C10 H10A O3 1_655 0.95 2.37 3.233(3) 151.6
    C4 H4A O4 2_566 0.95 2.50 3.333(3) 146.3
    C37 H37A O11 2_657 0.95 2.49 3.314(3) 145.6
    C10 H10A O10 2_666 0.95 2.57 3.133(4) 118.0
    C20 H20B O14 2_666 0.98 2.42 2.949(3) 113.4
_iucr_refine_instructions_details
;
TITL AA in P-1
CELL 0.71073  13.2007  13.8024  16.2009  80.811  71.012  88.538
ZERR   2.00   0.0003   0.0003   0.0003   0.001   0.001   0.001
LATT 1
SFAC C  H  N  O  Zn
UNIT 112 92 32 32 2
OMIT  -2.00  51.00
L.S. 5
OMIT   -4   4   4
OMIT    2   6  16
OMIT   -1  10   3
OMIT   -3 -14   2
OMIT   -4   6   1
ACTA
BOND $H
FMAP 2
PLAN 20
HTAB
CONF
eqiv $1 x, y, 1+z
htab o15 o1_$1
htab c31 o2_$1
htab c42 o1_$1
eqiv $2 x, y+1, z
htab c55 o9_$2
eqiv $3 1+x, y+1, z-1
htab c11 o11_$3
eqiv $4 1+x, y, z
htab c10 o3_$4
eqiv $5 -x, 1-y, 1-z
htab c4 o4_$5
eqiv $6 1-x, -y, 2-z
htab c37 o11_$6
eqiv $7 1-x, 1-y, 1-z
htab c10 o10_$7
htab c20 o14_$7
TEMP -120
WGHT    0.055800    2.803100
EXTI    0.002047
FVAR       0.24620
ZN    5    0.699284    0.754092    0.578747    11.00000    0.01501    0.01619 =
         0.01242   -0.00181   -0.00208   -0.00262
O1    4    0.288341    0.533634   -0.010559    11.00000    0.04399    0.05937 =
         0.02938   -0.00402    0.01026    0.01210
O2    4    0.265356    0.719729    0.030783    11.00000    0.04074    0.05341 =
         0.06580    0.00935    0.01276   -0.01731
O3    4    0.096103    0.741578    0.086345    11.00000    0.04819    0.03188 =
         0.04375   -0.00287    0.00474    0.00506
O4    4   -0.062065    0.513487    0.359677    11.00000    0.02914    0.05357 =
         0.03374   -0.00489    0.00641   -0.00062
O5    4   -0.020208    0.360618    0.364956    11.00000    0.06751    0.04466 =
         0.04492    0.01317    0.00564   -0.00719
O6    4    0.216906    0.259144    0.088806    11.00000    0.15702    0.03291 =
         0.07114   -0.00559    0.05110    0.00223
O7    4    0.360389    0.351986    0.037848    11.00000    0.05445    0.08469 =
         0.07922   -0.03874   -0.02032    0.03687
O8    4    0.316072    0.128028    0.819340    11.00000    0.04415    0.03695 =
         0.01970    0.00393   -0.01093   -0.00880
O9    4    0.132827   -0.077411    0.891084    11.00000    0.11710    0.10044 =
         0.09112   -0.03981   -0.05511   -0.02337
O10   4    0.086077    0.069155    0.892578    11.00000    0.12645    0.07707 =
         0.22878    0.04432   -0.14799   -0.03220
O11   4    0.198453   -0.121795    1.194464    11.00000    0.04014    0.04030 =
         0.02873    0.01513   -0.00441   -0.00547
O12   4    0.336426   -0.040759    1.194389    11.00000    0.05175    0.05899 =
         0.03155    0.01293   -0.02378   -0.00739
O13   4    0.533775    0.181782    0.941947    11.00000    0.03078    0.05386 =
         0.03921    0.00573   -0.01457   -0.01272
O14   4    0.456628    0.246463    0.850480    11.00000    0.10880    0.09940 =
         0.08113    0.07257   -0.07443   -0.08015
O15   4    0.247215    0.616255    0.837492    11.00000    0.13899    0.12801 =
         0.04832   -0.01854   -0.03234    0.00489
AFIX 147
H15   2    0.263229    0.601309    0.883956    11.00000   -1.20000
AFIX   0
O16   4    0.840300    0.567974    0.170262    11.00000    0.09532    0.10746 =
         0.08058   -0.04035   -0.02838    0.01068
AFIX 147
H16   2    0.816849    0.513388    0.166547    11.00000   -1.20000
AFIX   0
N1    3    0.612332    0.675984    0.518190    11.00000    0.01854    0.01632 =
         0.01680   -0.00250   -0.00491   -0.00217
N2    3    0.588000    0.650983    0.392738    11.00000    0.02134    0.01642 =
         0.01605   -0.00268   -0.00725   -0.00199
N3    3    0.846131    0.822827    0.572624    11.00000    0.01781    0.01836 =
         0.01611   -0.00193   -0.00354   -0.00317
N4    3    1.017944    0.864934    0.498667    11.00000    0.01427    0.02078 =
         0.02083   -0.00422   -0.00289   -0.00242
N5    3    0.805576    0.752078    0.446525    11.00000    0.01784    0.01581 =
         0.01337   -0.00162   -0.00347   -0.00083
N6    3    0.631236    0.897418    0.547573    11.00000    0.01717    0.01759 =
         0.01555   -0.00105   -0.00335   -0.00118
N7    3    0.580532    1.037826    0.599463    11.00000    0.01996    0.01797 =
         0.02006   -0.00427   -0.00634    0.00248
N8    3    0.699787    0.628754    0.672340    11.00000    0.01649    0.01909 =
         0.01339   -0.00087   -0.00366   -0.00184
N9    3    0.602731    0.530393    0.794752    11.00000    0.02152    0.02095 =
         0.01478    0.00112   -0.00197   -0.00297
N10   3    0.590559    0.785859    0.701666    11.00000    0.01459    0.01968 =
         0.01770   -0.00344   -0.00458   -0.00147
N11   3    0.174378    0.689266    0.073845    11.00000    0.03368    0.03500 =
         0.02669   -0.00413    0.00096   -0.00663
N12   3   -0.011235    0.446124    0.326072    11.00000    0.02631    0.04417 =
         0.03259    0.00130   -0.00269   -0.00650
N13   3    0.264553    0.337161    0.078521    11.00000    0.07528    0.04046 =
         0.02758   -0.00468   -0.00774    0.01902
N14   3    0.138809    0.004410    0.908789    11.00000    0.05012    0.05021 =
         0.03346    0.01227   -0.02044   -0.02335
N15   3    0.272824   -0.061060    1.158172    11.00000    0.03232    0.03353 =
         0.02248    0.00638   -0.00553    0.00144
N16   3    0.461730    0.182499    0.909736    11.00000    0.03553    0.04317 =
         0.02812    0.00935   -0.01174   -0.01509
C1    1    0.509981    0.638131    0.538909    11.00000    0.01924    0.01138 =
         0.02048   -0.00096   -0.00716   -0.00005
C2    1    0.427973    0.616772    0.620574    11.00000    0.02356    0.01639 =
         0.01950   -0.00017   -0.00608   -0.00099
AFIX  43
H2A   2    0.439160    0.624662    0.674183    11.00000   -1.20000
AFIX   0
C3    1    0.330743    0.583957    0.619948    11.00000    0.02202    0.02160 =
         0.02341    0.00047   -0.00426   -0.00275
AFIX  43
H3A   2    0.273529    0.569759    0.674230    11.00000   -1.20000
AFIX   0
C4    1    0.313838    0.570886    0.541112    11.00000    0.01988    0.02463 =
         0.03181   -0.00121   -0.00842   -0.00579
AFIX  43
H4A   2    0.245267    0.548680    0.543488    11.00000   -1.20000
AFIX   0
C5    1    0.394379    0.589481    0.460013    11.00000    0.02546    0.02056 =
         0.02650   -0.00373   -0.01317   -0.00229
AFIX  43
H5A   2    0.383290    0.579850    0.406784    11.00000   -1.20000
AFIX   0
C6    1    0.492551    0.623104    0.460961    11.00000    0.02159    0.01427 =
         0.01944   -0.00032   -0.00727   -0.00228
C7    1    0.656496    0.681538    0.431188    11.00000    0.01970    0.01413 =
         0.01717   -0.00309   -0.00615   -0.00089
C8    1    0.766794    0.722335    0.387467    11.00000    0.02012    0.01496 =
         0.01678   -0.00245   -0.00457   -0.00082
C9    1    0.825559    0.735259    0.298428    11.00000    0.02542    0.03048 =
         0.01972   -0.00793   -0.00529   -0.00144
AFIX  43
H9A   2    0.798371    0.712885    0.257028    11.00000   -1.20000
AFIX   0
C10   1    0.925426    0.781905    0.271468    11.00000    0.02500    0.03461 =
         0.01392   -0.00343    0.00243   -0.00069
AFIX  43
H10A  2    0.967124    0.792257    0.210565    11.00000   -1.20000
AFIX   0
C11   1    0.965316    0.813688    0.332253    11.00000    0.01892    0.02498 =
         0.01976   -0.00183   -0.00106   -0.00255
AFIX  43
H11A  2    1.033639    0.845822    0.313972    11.00000   -1.20000
AFIX   0
C12   1    0.902269    0.797019    0.420366    11.00000    0.01632    0.01653 =
         0.02043   -0.00317   -0.00483    0.00047
C13   1    0.924732    0.828488    0.496041    11.00000    0.01617    0.01548 =
         0.01772   -0.00027   -0.00400   -0.00236
C14   1    0.998042    0.883738    0.584025    11.00000    0.01935    0.01749 =
         0.02151   -0.00356   -0.00615   -0.00033
C15   1    1.064301    0.920288    0.624186    11.00000    0.02014    0.02773 =
         0.03095   -0.00574   -0.00910   -0.00360
AFIX  43
H15A  2    1.137219    0.938557    0.592626    11.00000   -1.20000
AFIX   0
C16   1    1.018334    0.928495    0.712142    11.00000    0.02864    0.03132 =
         0.02964   -0.00913   -0.01514   -0.00229
AFIX  43
H16A  2    1.060862    0.952750    0.742138    11.00000   -1.20000
AFIX   0
C17   1    0.910377    0.902028    0.758758    11.00000    0.03139    0.03002 =
         0.02079   -0.00771   -0.00836   -0.00065
AFIX  43
H17A  2    0.881989    0.908414    0.819494    11.00000   -1.20000
AFIX   0
C18   1    0.844692    0.867089    0.718702    11.00000    0.02281    0.02617 =
         0.02086   -0.00422   -0.00428   -0.00276
AFIX  43
H18A  2    0.771390    0.850386    0.750230    11.00000   -1.20000
AFIX   0
C19   1    0.890300    0.857174    0.629631    11.00000    0.01916    0.01726 =
         0.02227   -0.00249   -0.00792   -0.00140
C20   1    0.604765    0.649393    0.299021    11.00000    0.03491    0.02915 =
         0.01629    0.00061   -0.01130   -0.00971
AFIX 137
H20B  2    0.622630    0.715969    0.265779    11.00000   -1.50000
H20A  2    0.539159    0.625118    0.292412    11.00000   -1.50000
H20C  2    0.663723    0.606030    0.276185    11.00000   -1.50000
AFIX   0
C21   1    1.123436    0.878599    0.430076    11.00000    0.01685    0.03964 =
         0.02765   -0.01133    0.00103   -0.00755
AFIX 137
H21A  2    1.119092    0.927217    0.380249    11.00000   -1.50000
H21B  2    1.146193    0.815983    0.409626    11.00000   -1.50000
H21C  2    1.175544    0.901733    0.454502    11.00000   -1.50000
AFIX   0
C22   1    0.651574    0.972909    0.476515    11.00000    0.01313    0.01775 =
         0.02372   -0.00163   -0.00722   -0.00119
C23   1    0.692294    0.971171    0.385259    11.00000    0.01809    0.02420 =
         0.01994   -0.00396   -0.00550   -0.00001
AFIX  43
H23A  2    0.712445    0.911543    0.362761    11.00000   -1.20000
AFIX   0
C24   1    0.701862    1.059723    0.329515    11.00000    0.02255    0.03016 =
         0.01967    0.00023   -0.00795    0.00049
AFIX  43
H24A  2    0.727745    1.060530    0.267396    11.00000   -1.20000
AFIX   0
C25   1    0.674570    1.148259    0.361807    11.00000    0.02799    0.02401 =
         0.02857    0.00414   -0.01118    0.00156
AFIX  43
H25A  2    0.684152    1.207780    0.321183    11.00000   -1.20000
AFIX   0
C26   1    0.633842    1.151126    0.451778    11.00000    0.02556    0.02051 =
         0.02957   -0.00215   -0.00997    0.00577
AFIX  43
H26A  2    0.615378    1.211125    0.473991    11.00000   -1.20000
AFIX   0
C27   1    0.621396    1.061211    0.508005    11.00000    0.01562    0.02201 =
         0.02084   -0.00304   -0.00617    0.00084
C28   1    0.587352    0.938991    0.618967    11.00000    0.01505    0.01848 =
         0.01842   -0.00255   -0.00393   -0.00007
C29   1    0.550612    0.875485    0.706413    11.00000    0.01697    0.01949 =
         0.02083   -0.00436   -0.00712   -0.00100
C30   1    0.478461    0.897708    0.784920    11.00000    0.02365    0.02456 =
         0.02151   -0.00700   -0.00464    0.00331
AFIX  43
H30A  2    0.450484    0.961573    0.788472    11.00000   -1.20000
AFIX   0
C31   1    0.448777    0.823806    0.857639    11.00000    0.02516    0.03446 =
         0.02071   -0.00712   -0.00193    0.00307
AFIX  43
H31A  2    0.399482    0.837073    0.911885    11.00000   -1.20000
AFIX   0
C32   1    0.490115    0.730428    0.852377    11.00000    0.02660    0.02752 =
         0.01771   -0.00048   -0.00259    0.00020
AFIX  43
H32A  2    0.469456    0.679517    0.902070    11.00000   -1.20000
AFIX   0
C33   1    0.562646    0.713973    0.772062    11.00000    0.01862    0.02219 =
         0.01507   -0.00019   -0.00519   -0.00233
C34   1    0.620093    0.623500    0.749333    11.00000    0.01855    0.01969 =
         0.01551   -0.00071   -0.00585   -0.00161
C35   1    0.676557    0.472112    0.744033    11.00000    0.02106    0.02132 =
         0.01593   -0.00135   -0.00594   -0.00258
C36   1    0.694996    0.371930    0.758030    11.00000    0.03361    0.01993 =
         0.01972    0.00176   -0.00876   -0.00329
AFIX  43
H36A  2    0.654012    0.329624    0.809852    11.00000   -1.20000
AFIX   0
C37   1    0.776090    0.337974    0.692318    11.00000    0.03931    0.01937 =
         0.02814   -0.00277   -0.01157    0.00221
AFIX  43
H37A  2    0.791580    0.270145    0.699254    11.00000   -1.20000
AFIX   0
C38   1    0.837091    0.400108    0.615033    11.00000    0.02995    0.02578 =
         0.02505   -0.00726   -0.00616    0.00619
AFIX  43
H38A  2    0.892414    0.373215    0.571537    11.00000   -1.20000
AFIX   0
C39   1    0.818171    0.498719    0.601341    11.00000    0.02106    0.02404 =
         0.01645   -0.00153   -0.00408   -0.00246
AFIX  43
H39A  2    0.858897    0.540521    0.549073    11.00000   -1.20000
AFIX   0
C40   1    0.736371    0.535094    0.667607    11.00000    0.01840    0.01852 =
         0.01623   -0.00177   -0.00696   -0.00223
C41   1    0.541644    1.109945    0.659168    11.00000    0.03365    0.02082 =
         0.02687   -0.00909   -0.00973    0.00737
AFIX 137
H41A  2    0.568303    1.094534    0.709462    11.00000   -1.50000
H41B  2    0.463104    1.107730    0.680658    11.00000   -1.50000
H41C  2    0.567525    1.175790    0.627305    11.00000   -1.50000
AFIX   0
C42   1    0.521756    0.492287    0.879707    11.00000    0.03937    0.02950 =
         0.01996    0.00470    0.01125   -0.00553
AFIX 137
H42A  2    0.452513    0.521099    0.881799    11.00000   -1.50000
H42B  2    0.543332    0.509618    0.928056    11.00000   -1.50000
H42C  2    0.515350    0.420697    0.885997    11.00000   -1.50000
AFIX   0
C43   1    0.224075    0.514649    0.066255    11.00000    0.02806    0.04077 =
         0.02619   -0.00640   -0.00487    0.00523
C44   1    0.157905    0.586009    0.113624    11.00000    0.02239    0.03085 =
         0.02593   -0.00387   -0.00313   -0.00243
C45   1    0.080515    0.564134    0.195058    11.00000    0.01922    0.03192 =
         0.02605   -0.00575   -0.00413   -0.00052
AFIX  43
H45A  2    0.038144    0.614515    0.221777    11.00000   -1.20000
AFIX   0
C46   1    0.065003    0.467724    0.237745    11.00000    0.02326    0.03588 =
         0.02260   -0.00042   -0.00403   -0.00422
C47   1    0.124904    0.393383    0.198299    11.00000    0.04189    0.03182 =
         0.02953   -0.00236   -0.01411    0.00140
AFIX  43
H47A  2    0.112980    0.327138    0.227179    11.00000   -1.20000
AFIX   0
C48   1    0.201574    0.417133    0.116958    11.00000    0.04156    0.03863 =
         0.02807   -0.01027   -0.01184    0.01265
C49   1    0.305454    0.092286    0.897178    11.00000    0.02666    0.02179 =
         0.01676   -0.00107   -0.00326    0.00131
C50   1    0.219403    0.021697    0.949487    11.00000    0.02961    0.02578 =
         0.02280   -0.00103   -0.00829   -0.00317
C51   1    0.209208   -0.029960    1.030944    11.00000    0.02874    0.02393 =
         0.02406    0.00300   -0.00385   -0.00355
AFIX  43
H51A  2    0.153031   -0.077682    1.059586    11.00000   -1.20000
AFIX   0
C52   1    0.283407   -0.010714    1.070773    11.00000    0.02792    0.02436 =
         0.01767    0.00506   -0.00406    0.00387
C53   1    0.365801    0.058430    1.029614    11.00000    0.02426    0.03025 =
         0.02263   -0.00022   -0.00918    0.00277
AFIX  43
H53A  2    0.415062    0.071160    1.058484    11.00000   -1.20000
AFIX   0
C54   1    0.376018    0.108727    0.946519    11.00000    0.02470    0.02381 =
         0.02076    0.00261   -0.00431   -0.00212
C55   1    0.157589    0.685471    0.852783    11.00000    0.16502    0.10014 =
         0.07424   -0.00023   -0.01698    0.03388
AFIX 137
H55A  2    0.096704    0.655854    0.903024    11.00000   -1.20000
H55B  2    0.135939    0.699715    0.799786    11.00000   -1.20000
H55C  2    0.180920    0.746567    0.865637    11.00000   -1.20000
AFIX   0
C56   1    0.850492    0.634547    0.091579    11.00000    0.11892    0.12050 =
         0.04898   -0.01989   -0.01889   -0.04235
AFIX 137
H56A  2    0.780547    0.641535    0.082670    11.00000   -1.20000
H56B  2    0.901620    0.609509    0.041220    11.00000   -1.20000
H56C  2    0.876360    0.698638    0.096431    11.00000   -1.20000
HKLF 4
REM  AA in P-1
REM R1 =  0.0392 for   9019 Fo > 4sig(Fo)  and  0.0448 for all  10148 data
REM    811 parameters refined using      0 restraints
END
WGHT      0.0554      2.8211
REM Highest difference peak  0.776,  deepest hole -0.513,  1-sigma level  0.067
Q1    1   0.9375  0.6613 -0.0028  11.00000  0.05    0.78
Q2    1   0.9724  0.5585 -0.0050  11.00000  0.05    0.62
Q3    1   0.3221  0.2989  0.0871  11.00000  0.05    0.56
Q4    1   1.0029  0.5190 -0.0265  11.00000  0.05    0.55
Q5    1   0.1524  0.0066  0.8385  11.00000  0.05    0.52
Q6    1   0.4842  0.2013  0.8208  11.00000  0.05    0.50
Q7    1   0.0665 -0.0625  0.9458  11.00000  0.05    0.47
Q8    1   0.9203  0.7456 -0.0196  11.00000  0.05    0.42
Q9    1   0.2215  0.7176 -0.0047  11.00000  0.05    0.38
Q10   1   0.0419  0.0054  0.9623  11.00000  0.05    0.37
Q11   1   0.3225  0.3567 -0.0070  11.00000  0.05    0.34
Q12   1   0.3237  0.5668  0.8182  11.00000  0.05    0.33
Q13   1   0.9169  0.8124  0.4557  11.00000  0.05    0.32
Q14   1   0.7652  0.7563  0.4965  11.00000  0.05    0.32
Q15   1   0.5914  0.6617  0.7675  11.00000  0.05    0.30
Q16   1   0.6372  0.4980  0.7714  11.00000  0.05    0.29
Q17   1   0.6618  0.6212  0.7141  11.00000  0.05    0.29
Q18   1   0.7158  0.6910  0.4094  11.00000  0.05    0.29
Q19   1   0.2750  0.6859  0.8146  11.00000  0.05    0.29
Q20   1   0.3313  0.5558  0.0123  11.00000  0.05    0.29
;
