# Supplementary material for: Bis[2,6-bis­(1-methyl-1H-benzimidazol-2-yl-κN 3)pyridine-κN]zinc dipicrate methanol disolvate
Source: Acta Crystallogr Sect E Struct Rep Online. 2012 Jul 14;68(Pt 8):m1072. doi: 10.1107/S1600536812031443 (PMC3414132; doi:10.1107/S1600536812031443)
Supplement: Supplementary file 2 [file e-68-m1072-Isup2.hkl]

# 
# h,k,l, Fc-squared, Fo-squared, sigma(Fo-squared) and status flag 
# 
data_I
_shelx_title ' AA in P-1' 
_shelx_refln_list_code          4 
_shelx_F_calc_maximum      328.80 
_exptl_crystal_F_000      1304.00 
_reflns_d_resolution_high  0.8255 
 
loop_ 
 _symmetry_equiv_pos_as_xyz 
 'x, y, z' 
 '-x, -y, -z' 
 
_cell_length_a    13.2007 
_cell_length_b    13.8024 
_cell_length_c    16.2009 
_cell_angle_alpha  80.811 
_cell_angle_beta   71.012 
_cell_angle_gamma  88.538 
 
_shelx_F_squared_multiplier     1.000 
 
loop_ 
 _refln_index_h 
 _refln_index_k 
 _refln_index_l 
 _refln_F_squared_calc 
 _refln_F_squared_meas 
 _refln_F_squared_sigma 
 _refln_observed_status 
   2   0   0     5970.93     4457.26     32.28 o 
   3   0   0     1175.77     1885.94     15.49 o 
   4   0   0     1258.89     1139.15     10.46 o 
   5   0   0     2376.24     2452.38     20.94 o 
   6   0   0     1421.63     1423.17     16.48 o 
   7   0   0     1578.47     1337.37     25.03 o 
   8   0   0     1790.33     1751.75     21.89 o 
   9   0   0      429.40      455.42     17.74 o 
  10   0   0     2785.03     2515.59     53.06 o 
  11   0   0        4.39        9.92      6.39 o 
  12   0   0      199.82      215.65     15.16 o 
  13   0   0     1535.24     1577.46    138.77 o 
  14   0   0       88.83      103.56     13.29 o 
  15   0   0      266.29      222.13     22.85 o 
 -15   1   0       59.24       40.25     12.13 o 
 -14   1   0      945.73      896.05     45.22 o 
 -13   1   0      251.69      285.99     44.96 o 
 -12   1   0     1680.29     1672.95     94.95 o 
 -11   1   0     1166.84     1159.46     24.57 o 
 -10   1   0       98.21      126.09     11.88 o 
  -9   1   0      200.98      262.98      9.50 o 
  -8   1   0      524.81      460.34     10.02 o 
  -7   1   0       14.52       12.44      3.78 o 
  -6   1   0       75.11       61.00      4.20 o 
  -5   1   0     1694.21     1322.39     12.74 o 
  -4   1   0       91.67       82.76      3.26 o 
  -3   1   0     4409.67     3834.11     55.27 o 
  -2   1   0      410.47      516.74      5.86 o 
   2   1   0     8947.78     7546.95     53.84 o 
   3   1   0       30.56      118.09      3.38 o 
   4   1   0     4488.98     4656.77     36.59 o 
   5   1   0        1.81        4.66      2.99 o 
   6   1   0      251.84      220.09      5.99 o 
   7   1   0       91.42      121.85      5.80 o 
   8   1   0      354.13      308.72      9.32 o 
   9   1   0     6608.82     6481.29     69.59 o 
  10   1   0        0.24        3.52      5.17 o 
  11   1   0       20.50       25.15      8.82 o 
  12   1   0        7.80       13.29      7.35 o 
  13   1   0      241.09      243.64     20.62 o 
  14   1   0      167.19      173.95     17.16 o 
  15   1   0        4.85        0.41      7.63 o 
 -15   2   0      837.96      792.98     78.06 o 
 -14   2   0      878.93      819.26     39.03 o 
 -13   2   0        3.14        3.50      7.23 o 
 -12   2   0       30.65       25.19      8.34 o 
 -11   2   0      464.15      466.08     34.16 o 
 -10   2   0      279.35      284.69     18.07 o 
  -9   2   0      489.74      530.12     16.59 o 
  -8   2   0      543.40      459.99     10.12 o 
  -7   2   0       84.72       67.35      5.07 o 
  -6   2   0      248.36      251.58      6.18 o 
  -5   2   0      615.91      480.90      6.95 o 
  -4   2   0      350.99      287.59      5.36 o 
  -3   2   0     1996.11     2296.77     17.21 o 
  -2   2   0     1051.07      996.68     10.34 o 
  -1   2   0     1841.94     2076.87     18.42 o 
   1   2   0      555.12      409.61      2.89 o 
   2   2   0     2823.58     2887.43     20.43 o 
   3   2   0     3038.43     3119.14     25.46 o 
   4   2   0     6387.93     6147.19     49.45 o 
   5   2   0      415.94      523.50      7.74 o 
   6   2   0      246.49      330.77     11.47 o 
   7   2   0      980.27      847.77     20.72 o 
   8   2   0      575.80      593.54     13.39 o 
   9   2   0      332.17      306.58     20.79 o 
  10   2   0      600.32      624.41     22.69 o 
  11   2   0      162.08      192.78     13.61 o 
  12   2   0      295.92      303.29     13.86 o 
  13   2   0      474.10      453.49     17.34 o 
  14   2   0      183.32      199.97     21.28 o 
 -14   3   0       14.78       14.85      9.80 o 
 -13   3   0      336.19      315.51     27.14 o 
 -12   3   0      332.57      329.39     17.21 o 
 -11   3   0     1253.07     1355.60     23.92 o 
 -10   3   0       69.02       99.66      8.83 o 
  -9   3   0      711.28      683.77     13.80 o 
  -8   3   0        1.48        2.58      5.77 o 
  -7   3   0     3611.29     3752.72     55.77 o 
  -6   3   0      780.75      727.83     10.03 o 
  -5   3   0       98.76       80.23      3.97 o 
  -4   3   0     1457.36     1235.62     11.34 o 
  -3   3   0     4006.65     3812.80     30.08 o 
  -2   3   0     5429.48     5440.45     94.02 o 
  -1   3   0    31378.28    30644.67    401.82 o 
   0   3   0      144.85      118.94      1.70 o 
   1   3   0     2972.35     3276.18     16.64 o 
   2   3   0    15381.65    15027.22    103.32 o 
   3   3   0      616.82      425.51      5.24 o 
   4   3   0       28.48       27.77      3.88 o 
   5   3   0     5063.79     5055.80     43.17 o 
   6   3   0     1682.41     1495.68     16.33 o 
   7   3   0     4966.75     5316.50     50.04 o 
   8   3   0     2995.50     2883.65     38.45 o 
   9   3   0     1974.76     2137.68     30.73 o 
  10   3   0      815.37      746.71     19.15 o 
  11   3   0       22.99       27.41      7.66 o 
  12   3   0      101.23      101.06     10.66 o 
  13   3   0      374.74      361.20     16.37 o 
  14   3   0      983.83      874.87     65.84 o 
 -14   4   0      291.56      251.29     20.04 o 
 -13   4   0       26.15        5.27      7.93 o 
 -12   4   0       47.47       57.09      9.86 o 
 -11   4   0      198.78      210.91     12.54 o 
 -10   4   0     1129.73     1128.72     20.07 o 
  -9   4   0       91.55      112.34      9.36 o 
  -8   4   0     5932.54     6079.62     60.70 o 
  -7   4   0        3.18        7.56      3.78 o 
  -6   4   0      461.03      594.10     10.83 o 
  -5   4   0     4671.34     4796.21     41.44 o 
  -4   4   0     3687.18     3772.26     31.05 o 
  -3   4   0       22.14       24.38      3.30 o 
  -2   4   0    45165.88    47373.51    720.80 o 
  -1   4   0       97.55      221.62      4.01 o 
   0   4   0     2012.49     1667.04     12.35 o 
   1   4   0       66.65       64.16      2.00 o 
   2   4   0      871.85      777.99      6.36 o 
   3   4   0       34.99       54.01      2.96 o 
   4   4   0     2125.87     2398.54     19.87 o 
   5   4   0      349.39      185.29      5.42 o 
   6   4   0     1673.37     1800.64     19.07 o 
   7   4   0       70.89       55.93      5.45 o 
   8   4   0     1178.13     1092.33     16.67 o 
   9   4   0      197.67      163.72     10.95 o 
  10   4   0       75.49       84.60      9.40 o 
  11   4   0       28.39       37.16      8.10 o 
  12   4   0       53.11       70.63      8.30 o 
  13   4   0       11.03       19.09      7.35 o 
  14   4   0       10.54       20.92      8.23 o 
 -14   5   0      188.59      211.20     30.11 o 
 -13   5   0      199.36      232.24     15.05 o 
 -12   5   0       15.22        8.89      7.63 o 
 -11   5   0        6.59       18.82      7.45 o 
 -10   5   0      243.78      217.19     12.84 o 
  -9   5   0      719.06      694.45     14.69 o 
  -8   5   0       98.67      102.27      7.05 o 
  -7   5   0     3548.56     3491.46     34.92 o 
  -6   5   0       53.34      121.27      5.60 o 
  -5   5   0       11.31       36.91      3.73 o 
  -4   5   0      941.45     1184.15     12.09 o 
  -3   5   0     2178.54     2477.97     29.11 o 
  -2   5   0      240.57      200.39      3.36 o 
  -1   5   0        5.86        9.92      2.14 o 
   0   5   0     1270.82     1334.60      8.78 o 
   1   5   0      640.41      578.27      6.22 o 
   2   5   0       25.70       27.90      2.27 o 
   3   5   0     1036.93      956.91      8.42 o 
   4   5   0       15.03       23.44      2.82 o 
   5   5   0     1575.94     1691.34     19.87 o 
   6   5   0      103.71       83.50      4.52 o 
   7   5   0      313.92      337.64      7.48 o 
   8   5   0      162.44      174.42      6.88 o 
   9   5   0      952.61      924.91     14.05 o 
  10   5   0       25.13       32.38      7.98 o 
  11   5   0     1288.91     1327.43     33.64 o 
  12   5   0       14.91       13.74      7.79 o 
  13   5   0      387.20      400.27     19.45 o 
  14   5   0       40.59       45.73     10.52 o 
 -14   6   0       40.61       51.73     12.36 o 
 -13   6   0       76.51      101.22     16.33 o 
 -12   6   0       39.40       49.99     11.97 o 
 -11   6   0      434.23      432.18     18.41 o 
 -10   6   0     1686.10     1702.58     26.09 o 
  -9   6   0       36.10       33.90      6.75 o 
  -8   6   0      337.75      309.84     11.62 o 
  -7   6   0      453.08      420.84      9.68 o 
  -6   6   0      200.97      200.63      6.82 o 
  -5   6   0      886.18      724.15     14.36 o 
  -4   6   0      322.94      369.33      9.57 o 
  -3   6   0      278.34      263.21      7.59 o 
  -2   6   0     3092.24     3074.19     20.22 o 
  -1   6   0       50.35       59.56      2.75 o 
   0   6   0     2811.46     2654.94     15.36 o 
   1   6   0      355.31      322.70      4.00 o 
   2   6   0      605.49      487.45      5.29 o 
   3   6   0      687.72      648.43      7.88 o 
   4   6   0      371.91      349.38      6.55 o 
   5   6   0     3091.72     2987.32     51.98 o 
   6   6   0        1.25        3.98      3.04 o 
   7   6   0     1005.67     1000.29     15.44 o 
   8   6   0      936.58      937.16     15.49 o 
   9   6   0      163.56      148.04      8.58 o 
  10   6   0     1543.67     1496.78     24.19 o 
  11   6   0      481.60      466.59     16.15 o 
  12   6   0      221.07      229.69     13.03 o 
  13   6   0      707.05      749.22     22.30 o 
 -13   7   0      480.32      462.59     23.12 o 
 -12   7   0       86.17       64.13     10.56 o 
 -11   7   0      555.35      572.45     17.62 o 
 -10   7   0      529.05      512.23     18.19 o 
  -9   7   0     4043.05     4276.86     49.81 o 
  -8   7   0       58.07       57.90      6.77 o 
  -7   7   0      617.30      590.28     13.78 o 
  -6   7   0     4156.66     4505.92     62.56 o 
  -5   7   0      410.37      475.62     12.21 o 
  -4   7   0      480.28      391.65     10.73 o 
  -3   7   0      644.15      613.79      7.29 o 
  -2   7   0       45.88       43.83      3.90 o 
  -1   7   0      460.91      443.10      6.13 o 
   0   7   0     1253.02     1175.64      8.10 o 
   1   7   0     6716.92     6983.83     41.87 o 
   2   7   0     6920.90     7448.52     45.82 o 
   3   7   0     7469.30     8049.12     68.24 o 
   4   7   0      534.07      456.76      9.86 o 
   5   7   0        2.29       -0.84      2.78 o 
   6   7   0      106.44       84.68      5.10 o 
   7   7   0     2013.04     2041.06     36.15 o 
   8   7   0       33.67       41.13      5.56 o 
   9   7   0       25.75       22.61      5.53 o 
  10   7   0      343.11      335.68     12.16 o 
  11   7   0     1662.17     1642.41     23.86 o 
  12   7   0       10.01        3.43      6.11 o 
  13   7   0      443.80      461.01     16.04 o 
 -13   8   0        2.80        0.82      7.23 o 
 -12   8   0      372.60      389.72     20.59 o 
 -11   8   0       80.14       67.23     10.32 o 
 -10   8   0     2994.18     2979.22     40.84 o 
  -9   8   0      236.59      277.69     25.90 o 
  -8   8   0     1525.59     1454.66     31.21 o 
  -7   8   0     1147.87     1217.62     25.59 o 
  -6   8   0      403.12      405.79     14.03 o 
  -5   8   0      907.16      942.49     18.49 o 
  -4   8   0      143.80      148.29      6.72 o 
  -3   8   0     1293.84     1569.03     13.81 o 
  -2   8   0      397.23      392.45      7.92 o 
  -1   8   0     3236.67     3396.96     31.18 o 
   0   8   0     4787.47     4904.57     33.85 o 
   1   8   0      498.11      554.45      5.75 o 
   2   8   0     8501.35     8859.54     56.84 o 
   3   8   0     1462.13     1505.25     13.71 o 
   4   8   0     2617.82     2701.54     33.04 o 
   5   8   0     1086.15     1012.50     13.05 o 
   6   8   0     1287.66     1402.49     18.42 o 
   7   8   0        4.93       13.81      5.09 o 
   8   8   0       38.89       41.73      6.68 o 
   9   8   0      238.61      211.21      9.23 o 
  10   8   0      366.76      353.89     13.06 o 
  11   8   0       98.79       93.49     29.37 o 
  12   8   0      758.51      745.25     17.86 o 
  13   8   0      334.71      320.34     17.72 o 
 -12   9   0      667.81      588.82     29.21 o 
 -11   9   0      197.93      211.85     19.30 o 
 -10   9   0       20.09        9.57      9.90 o 
  -9   9   0      100.73      110.21     13.53 o 
  -8   9   0      643.70      624.50     30.70 o 
  -7   9   0      616.87      642.50     27.73 o 
  -6   9   0      547.08      507.15     16.34 o 
  -5   9   0       82.29       72.92      6.85 o 
  -4   9   0       60.28       68.86      3.70 o 
  -3   9   0       46.79       61.73      3.44 o 
  -2   9   0      697.51      637.12     12.36 o 
  -1   9   0     3546.15     3607.45     32.58 o 
   0   9   0      176.97      170.81      4.23 o 
   1   9   0     1816.51     1765.52     13.50 o 
   2   9   0      215.04      237.70      4.81 o 
   3   9   0     1785.50     1820.96     16.48 o 
   4   9   0      277.03      284.04      7.68 o 
   5   9   0      122.00      136.70      9.67 o 
   6   9   0     1454.07     1517.07     18.59 o 
   7   9   0      293.80      282.78      8.71 o 
   8   9   0      444.91      494.40     11.47 o 
   9   9   0      837.37      814.12     16.65 o 
  10   9   0     1097.43     1107.75     23.23 o 
  11   9   0       94.77       81.82     27.18 o 
  12   9   0      422.90      449.42     17.39 o 
 -12  10   0      106.13       89.42     18.48 o 
 -11  10   0      256.03      247.16     21.61 o 
 -10  10   0      748.50      775.35     28.72 o 
  -9  10   0       10.60       16.17     10.06 o 
  -8  10   0       42.28       53.78     11.05 o 
  -7  10   0      144.33      202.61     13.69 o 
  -6  10   0      480.50      443.05     10.90 o 
  -5  10   0      420.53      394.50      9.98 o 
  -4  10   0       24.87       36.94      3.65 o 
  -3  10   0     3799.52     3707.61     29.62 o 
  -2  10   0       99.53      121.85      6.83 o 
  -1  10   0      377.51      361.94      7.72 o 
   0  10   0     1882.51     1905.44     17.07 o 
   1  10   0       37.68       57.37      3.77 o 
   2  10   0     3597.60     3340.27     30.35 o 
   3  10   0     1725.13     1858.35     20.66 o 
   4  10   0      967.23      933.01     13.36 o 
   5  10   0      356.41      301.84      8.99 o 
   6  10   0      296.45      296.70      8.60 o 
   7  10   0      719.37      782.68     25.74 o 
   8  10   0      468.86      503.27     14.05 o 
   9  10   0        1.16       -0.26      4.34 o 
  10  10   0     1063.09     1169.88     23.52 o 
  11  10   0        9.00        5.08      7.20 o 
 -11  11   0      108.89       74.90     16.66 o 
 -10  11   0       19.11       18.97     19.14 o 
  -9  11   0      182.59      197.49     17.16 o 
  -8  11   0       23.06       31.51      5.30 o 
  -7  11   0      653.07      610.95     21.21 o 
  -6  11   0      165.45      145.42      8.42 o 
  -5  11   0      329.44      362.38      7.91 o 
  -4  11   0     1631.32     1643.80     19.44 o 
  -3  11   0      515.93      447.76      7.97 o 
  -2  11   0     1117.58     1141.66     12.50 o 
  -1  11   0      424.17      446.32     20.22 o 
   0  11   0       14.38       21.07      3.38 o 
   1  11   0      450.50      453.94      9.60 o 
   2  11   0      278.17      330.00      7.44 o 
   3  11   0     1935.06     1950.63     20.95 o 
   4  11   0      137.14      138.35      6.44 o 
   5  11   0      101.87      103.13      8.08 o 
   6  11   0     1717.72     1616.08     21.25 o 
   7  11   0      421.63      367.57     11.51 o 
   8  11   0      718.97      748.95     15.01 o 
   9  11   0     1178.80     1138.78     19.18 o 
  10  11   0       39.10       33.69      8.89 o 
 -10  12   0       57.22       50.98     14.52 o 
  -9  12   0        4.19       -2.53      4.20 o 
  -8  12   0      196.77      206.22      8.34 o 
  -7  12   0        7.55       20.99      4.38 o 
  -6  12   0      762.48      660.85     21.63 o 
  -5  12   0      988.06      940.12     16.13 o 
  -4  12   0       75.53       86.84      6.56 o 
  -3  12   0       31.68       26.83      4.05 o 
  -2  12   0     1218.52     1229.44     16.14 o 
  -1  12   0      512.07      516.40     10.63 o 
   0  12   0      245.14      273.96      8.52 o 
   1  12   0       40.26       53.18      4.51 o 
   2  12   0      540.10      516.68      9.56 o 
   3  12   0       40.80       40.22      4.97 o 
   4  12   0       64.51       59.60      6.29 o 
   5  12   0       35.77       42.50      6.38 o 
   6  12   0       42.09       47.88      7.07 o 
   7  12   0       13.20       12.66      6.22 o 
   8  12   0      768.05      786.77     17.65 o 
   9  12   0      498.20      493.83     19.42 o 
  10  12   0       35.17       40.68      8.28 o 
  -9  13   0      613.71      598.00     39.84 o 
  -8  13   0      130.75      139.31     19.82 o 
  -7  13   0      615.39      543.85     16.94 o 
  -6  13   0       11.50       14.31      5.35 o 
  -5  13   0      615.06      521.52     11.79 o 
  -4  13   0     1210.89     1181.79     16.54 o 
  -3  13   0        0.33        1.85      3.23 o 
  -2  13   0      309.69      359.65      8.16 o 
  -1  13   0     1158.76     1196.79     19.84 o 
   0  13   0      248.50      271.21      9.73 o 
   1  13   0      521.18      495.21     11.51 o 
   2  13   0        2.16       -5.30      5.30 o 
   3  13   0     1695.62     1674.77     23.07 o 
   4  13   0     2306.80     2278.12     26.38 o 
   5  13   0      256.28      287.52     10.61 o 
   6  13   0        4.25        5.19      6.26 o 
   7  13   0       12.79        8.56      6.32 o 
   8  13   0      249.12      225.53     14.14 o 
  -8  14   0      133.32      102.66     33.84 o 
  -7  14   0       26.54       31.38      5.37 o 
  -6  14   0      266.35      240.01      8.21 o 
  -5  14   0        8.21        6.39      5.61 o 
  -4  14   0      163.40      150.29      9.31 o 
  -3  14   0      383.34      423.02     12.19 o 
  -2  14   0      168.51      205.68      9.83 o 
  -1  14   0      634.59      598.80     21.54 o 
   0  14   0      762.63      791.77     15.23 o 
   1  14   0        3.99        8.22      5.72 o 
   2  14   0      542.01      601.89     21.12 o 
   3  14   0       19.79       24.57      5.31 o 
   4  14   0      246.83      284.88      9.61 o 
   5  14   0      472.86      483.36     14.72 o 
   6  14   0        2.44        9.52      7.20 o 
   7  14   0       81.54       87.95     11.12 o 
  -6  15   0      105.99       99.49     12.95 o 
  -5  15   0      738.31      701.65     19.08 o 
  -4  15   0      866.15      836.65     21.50 o 
  -3  15   0      145.49      121.41      9.12 o 
  -2  15   0      127.13      142.06     18.75 o 
  -1  15   0       39.89       37.22      6.63 o 
   0  15   0        0.76        5.44      8.08 o 
   1  15   0     1211.78     1130.77     29.38 o 
   2  15   0      256.80      231.62     10.64 o 
   3  15   0      422.45      412.83     18.48 o 
   4  15   0      330.43      380.80     12.58 o 
   5  15   0        0.53        0.31      4.69 o 
  -4  16   0        0.05        5.47      5.45 o 
  -3  16   0       27.89       43.21      5.94 o 
  -2  16   0        0.86        2.84      4.21 o 
  -1  16   0        6.66        0.33      4.71 o 
   0  16   0      412.50      407.40     20.13 o 
   1  16   0        0.85       16.99     10.06 o 
   2  16   0       43.02       48.17     18.81 o 
   3  16   0       38.20       22.79     12.62 o 
  -2 -16   1       50.86       42.40     10.89 o 
  -1 -16   1        5.03        1.48      7.09 o 
   0 -16   1      174.33      166.47     10.00 o 
   1 -16   1       33.51       21.77      6.09 o 
   2 -16   1      627.86      618.81     15.41 o 
   3 -16   1       63.33       54.46      7.89 o 
  -5 -15   1        7.70        8.36      6.29 o 
  -4 -15   1      689.90      722.50     14.08 o 
  -3 -15   1       98.57      107.63      9.14 o 
  -2 -15   1      128.63      159.72     25.57 o 
  -1 -15   1      485.41      497.35     28.38 o 
   0 -15   1        5.84        2.15      4.84 o 
   1 -15   1      196.54      194.72      8.78 o 
   2 -15   1       42.62       49.37      5.76 o 
   3 -15   1       73.25       87.60      7.90 o 
   4 -15   1      694.95      737.17     17.07 o 
   5 -15   1      551.64      515.70     12.80 o 
   6 -15   1       22.69       -0.58      4.59 o 
  -7 -14   1      401.97      375.36     12.14 o 
  -6 -14   1       13.71        1.85      4.92 o 
  -5 -14   1      328.37      365.79     11.88 o 
  -4 -14   1      141.62      161.45      9.50 o 
  -3 -14   1      172.59      192.29      8.12 o 
  -2 -14   1      907.15      869.61     19.02 o 
  -1 -14   1       38.99       20.09      4.83 o 
   0 -14   1      794.68      894.34     16.45 o 
   1 -14   1       10.36        5.20      4.22 o 
   2 -14   1      130.82       99.94      6.19 o 
   3 -14   1      478.02      485.65      9.99 o 
   4 -14   1       18.81       14.81      4.45 o 
   5 -14   1        5.67       18.86      4.72 o 
   6 -14   1       25.42       34.92      5.41 o 
   7 -14   1       33.18       28.01      8.67 o 
   8 -14   1      121.19       82.97     27.06 o 
  -8 -13   1      342.70      372.11     12.46 o 
  -7 -13   1      414.58      468.07     12.49 o 
  -6 -13   1      209.68      212.76      9.08 o 
  -5 -13   1      524.06      555.65     13.25 o 
  -4 -13   1      873.52      831.05     14.80 o 
  -3 -13   1        2.21        2.85      4.15 o 
  -2 -13   1     1108.71     1200.56     18.62 o 
  -1 -13   1     2052.36     2153.61     22.06 o 
   0 -13   1      100.87       86.98      8.34 o 
   1 -13   1      362.37      373.52     10.24 o 
   2 -13   1      320.08      277.66      8.41 o 
   3 -13   1       52.73       68.15     12.25 o 
   4 -13   1     1771.38     1704.80     27.89 o 
   5 -13   1       23.74       40.98      5.08 o 
   6 -13   1        4.90       11.28      5.90 o 
   7 -13   1       45.56       50.39      7.99 o 
   8 -13   1      316.91      359.21     12.01 o 
   9 -13   1       18.91       15.69      5.84 o 
  -9 -12   1      441.09      454.20     17.10 o 
  -8 -12   1      567.59      553.84     13.54 o 
  -7 -12   1      195.43      196.87     11.78 o 
  -6 -12   1      178.87      149.95      7.84 o 
  -5 -12   1       13.59       15.59      6.06 o 
  -4 -12   1     1072.86      998.53     21.12 o 
  -3 -12   1     1456.79     1420.18     17.86 o 
  -2 -12   1     2440.87     2596.07     24.57 o 
  -1 -12   1       35.41       46.53      5.29 o 
   0 -12   1      885.01      967.15     15.00 o 
   1 -12   1      141.17      185.28      8.72 o 
   2 -12   1      989.71     1127.02     17.99 o 
   3 -12   1      659.93      599.17     13.01 o 
   4 -12   1      112.92       92.90      9.18 o 
   5 -12   1       32.72       37.51      6.17 o 
   6 -12   1        0.27        0.13      3.00 o 
   7 -12   1       38.18       41.77      6.85 o 
   8 -12   1     1036.66      956.38     26.33 o 
   9 -12   1       79.39       81.61      9.86 o 
  10 -12   1       74.84       74.55      7.91 o 
 -10 -11   1      161.00      181.09     10.67 o 
  -9 -11   1      206.50      205.98     11.96 o 
  -8 -11   1      384.77      351.15     12.64 o 
  -7 -11   1       14.11       10.85      5.72 o 
  -6 -11   1       30.17       19.14      5.75 o 
  -5 -11   1      148.51      190.96      7.33 o 
  -4 -11   1       16.67       13.79      4.05 o 
  -3 -11   1      212.17      241.66      8.89 o 
  -2 -11   1       50.44       41.46      4.11 o 
  -1 -11   1     1012.41     1045.58     12.10 o 
   0 -11   1       82.32      120.73      5.49 o 
   1 -11   1       60.82       76.42      5.57 o 
   2 -11   1      568.38      500.16      8.04 o 
   3 -11   1      149.78      134.68      7.06 o 
   4 -11   1     3037.46     3013.62     28.15 o 
   5 -11   1      449.42      394.27      8.32 o 
   6 -11   1     2234.00     2323.37     41.30 o 
   7 -11   1      515.95      474.86     12.04 o 
   8 -11   1     1256.34     1190.88     39.54 o 
   9 -11   1      372.99      380.01     19.80 o 
  10 -11   1       97.11       90.25     15.18 o 
  11 -11   1      589.72      597.21     41.92 o 
 -11 -10   1      148.93      183.23     13.44 o 
 -10 -10   1      202.96      188.26     13.48 o 
  -9 -10   1       15.42       16.22      6.01 o 
  -8 -10   1      184.72      177.98      8.65 o 
  -7 -10   1     1445.24     1485.73     18.69 o 
  -6 -10   1     1737.36     1824.20     25.03 o 
  -5 -10   1     2471.26     2518.34     31.49 o 
  -4 -10   1       23.39       35.33      4.44 o 
  -3 -10   1     1479.02     1344.01     15.41 o 
  -2 -10   1      936.95     1126.31     11.40 o 
  -1 -10   1      984.67     1017.38      9.68 o 
   0 -10   1      260.19      257.00      5.70 o 
   1 -10   1       43.81       41.92      5.51 o 
   2 -10   1      267.24      253.93      5.59 o 
   3 -10   1       50.69       72.70      4.20 o 
   4 -10   1     2701.72     2787.36     23.48 o 
   5 -10   1       11.98       18.72      4.53 o 
   6 -10   1        8.60       21.91      5.47 o 
   7 -10   1      502.88      433.02     16.67 o 
   8 -10   1      362.87      355.92     25.74 o 
   9 -10   1        1.46       -2.97      7.92 o 
  10 -10   1      923.83      956.98     30.53 o 
  11 -10   1      241.17      245.51     20.13 o 
  12 -10   1      567.82      511.72     27.56 o 
 -12  -9   1      184.62      193.05     19.39 o 
 -11  -9   1      335.86      387.22     15.45 o 
 -10  -9   1       11.50        5.65      5.58 o 
  -9  -9   1     5124.80     5356.25     91.52 o 
  -8  -9   1       32.97       63.74      6.54 o 
  -7  -9   1      626.36      606.17     11.83 o 
  -6  -9   1      452.56      425.98     10.13 o 
  -5  -9   1      180.57      201.95      8.15 o 
  -4  -9   1     1241.57     1173.11     12.83 o 
  -3  -9   1     1090.57     1219.28     15.77 o 
  -2  -9   1      733.37      699.19      7.59 o 
  -1  -9   1     3043.76     2901.44     21.06 o 
   0  -9   1        0.58        5.35      2.40 o 
   1  -9   1      617.58      540.22     15.52 o 
   2  -9   1       12.01       23.80      2.87 o 
   3  -9   1     1264.96     1293.20     14.12 o 
   4  -9   1     1641.63     1613.54     14.59 o 
   5  -9   1     1048.37     1105.68     15.31 o 
   6  -9   1      775.17      771.98     18.65 o 
   7  -9   1       53.74       69.46      9.40 o 
   8  -9   1       12.60       13.86      8.08 o 
   9  -9   1       60.24       51.64     17.65 o 
  10  -9   1        0.84       -2.64      8.41 o 
  11  -9   1      396.33      412.52     22.28 o 
  12  -9   1      136.47      147.66     29.20 o 
  13  -9   1      491.47      384.31     27.06 o 
 -12  -8   1      107.74       95.06     31.96 o 
 -11  -8   1       23.46       19.24      8.34 o 
 -10  -8   1      622.33      680.85     14.91 o 
  -9  -8   1      442.74      516.67     13.47 o 
  -8  -8   1      105.20      112.40      7.09 o 
  -7  -8   1      144.14      179.52     11.59 o 
  -6  -8   1     2428.40     2564.46     23.65 o 
  -5  -8   1      537.30      576.87      8.97 o 
  -4  -8   1        3.03       12.98      4.17 o 
  -3  -8   1     1338.09     1286.72     13.08 o 
  -2  -8   1     1093.45     1036.49     11.42 o 
  -1  -8   1      388.65      366.89      4.80 o 
   0  -8   1     2697.95     2926.06     22.01 o 
   1  -8   1      593.21      600.27      8.25 o 
   2  -8   1      668.45      718.27      9.56 o 
   3  -8   1       15.67       24.28      3.80 o 
   4  -8   1     4394.21     4782.99     71.60 o 
   5  -8   1      290.46      255.77      9.74 o 
   6  -8   1        4.05        8.41      5.61 o 
   7  -8   1     3180.95     3117.11     48.11 o 
   8  -8   1      487.41      506.13     17.66 o 
   9  -8   1      229.65      253.59     11.08 o 
  10  -8   1      271.41      241.60     30.36 o 
  11  -8   1      611.16      532.42     17.21 o 
  12  -8   1       16.35       24.42      9.22 o 
  13  -8   1       27.75       36.11     17.49 o 
 -13  -7   1       30.34       26.85     11.48 o 
 -12  -7   1      534.99      524.66     15.32 o 
 -11  -7   1      452.34      517.42     14.17 o 
 -10  -7   1       11.89       12.97      5.75 o 
  -9  -7   1       90.39       80.57      7.73 o 
  -8  -7   1      183.09      207.17      8.62 o 
  -7  -7   1        4.17       10.32      4.00 o 
  -6  -7   1        7.03        3.04      3.10 o 
  -5  -7   1     2500.31     2729.25     37.81 o 
  -4  -7   1      807.81      671.34      8.69 o 
  -3  -7   1      624.20      606.59      9.19 o 
  -2  -7   1     4640.85     4588.15     29.32 o 
  -1  -7   1       11.44       15.46      2.17 o 
   0  -7   1      250.41      222.69      3.69 o 
   1  -7   1      573.99      525.16     13.21 o 
   2  -7   1     2652.56     2957.21     20.51 o 
   3  -7   1    15708.13    16584.46    164.61 o 
   4  -7   1      912.23      874.08     15.19 o 
   5  -7   1        2.79       14.35      4.95 o 
   6  -7   1     1540.98     1486.70     24.78 o 
   7  -7   1      136.99      162.85      7.17 o 
   8  -7   1        6.95        6.50      5.57 o 
   9  -7   1     2615.90     2553.60     32.24 o 
  10  -7   1      176.71      190.05     10.78 o 
  11  -7   1      795.77      823.05     36.31 o 
  12  -7   1       30.17       35.46      9.51 o 
  13  -7   1       92.57       91.40     14.44 o 
  14  -7   1      101.59      115.98     18.73 o 
 -13  -6   1      974.96      940.85     23.88 o 
 -12  -6   1     1219.48     1270.78     21.90 o 
 -11  -6   1      100.84       94.37     10.05 o 
 -10  -6   1     1499.75     1540.34     20.56 o 
  -9  -6   1       22.75       23.16      5.96 o 
  -8  -6   1     2063.16     2090.63     21.62 o 
  -7  -6   1     2849.33     2806.50     34.48 o 
  -6  -6   1      414.05      435.17      7.81 o 
  -5  -6   1      313.77      239.11      6.24 o 
  -4  -6   1     1147.70     1436.95     14.09 o 
  -3  -6   1       62.30       57.72      4.12 o 
  -2  -6   1     5359.49     5648.33     34.41 o 
  -1  -6   1     3809.70     3824.93     21.82 o 
   0  -6   1      152.31       82.28      4.12 o 
   1  -6   1      986.52     1006.18     10.59 o 
   2  -6   1     5962.13     5811.14     38.39 o 
   3  -6   1     2502.54     2722.84     26.80 o 
   4  -6   1      800.19      715.39     12.22 o 
   5  -6   1       57.87       33.21      3.88 o 
   6  -6   1      543.31      524.90     10.72 o 
   7  -6   1       69.94       82.82      5.77 o 
   8  -6   1      645.14      579.45     11.84 o 
   9  -6   1       32.02       16.41      7.01 o 
  10  -6   1      287.72      273.92     15.51 o 
  11  -6   1      255.60      265.95     16.50 o 
  12  -6   1      778.10      778.24     23.61 o 
  13  -6   1       26.00       29.05      9.74 o 
  14  -6   1       39.78       30.45     10.55 o 
 -13  -5   1        7.96       26.55      9.49 o 
 -12  -5   1     1393.18     1417.75     38.66 o 
 -11  -5   1      380.43      426.94     12.37 o 
 -10  -5   1       69.64       65.08      6.85 o 
  -9  -5   1      248.87      287.86      8.78 o 
  -8  -5   1      995.65      978.94     14.46 o 
  -7  -5   1      814.44      850.01     11.32 o 
  -6  -5   1     1527.58     1523.17     14.36 o 
  -5  -5   1      179.68      224.69      5.19 o 
  -4  -5   1    12830.26    13504.94    101.93 o 
  -3  -5   1     2893.59     3096.89     27.52 o 
  -2  -5   1       21.71       13.82      1.85 o 
  -1  -5   1     2018.35     2104.29     12.13 o 
   0  -5   1      992.78      970.28      8.96 o 
   1  -5   1     3130.94     2885.65     22.85 o 
   2  -5   1     1221.49     1025.59     21.48 o 
   3  -5   1     7554.38     7599.18     87.73 o 
   4  -5   1     2928.14     2980.17     26.58 o 
   5  -5   1     4099.14     4405.32     38.24 o 
   6  -5   1     1144.13     1114.51     13.37 o 
   7  -5   1      209.65      145.35     14.44 o 
   8  -5   1      633.33      545.08     13.07 o 
   9  -5   1      457.81      442.16     16.83 o 
  10  -5   1      155.87      185.96     10.08 o 
  11  -5   1     1111.50     1131.03     31.04 o 
  12  -5   1      114.34      149.11     14.24 o 
  13  -5   1      202.08      196.65     50.98 o 
  14  -5   1       16.03       17.16      9.68 o 
 -14  -4   1      116.17       97.26     10.83 o 
 -13  -4   1      183.40      181.28     12.67 o 
 -12  -4   1       66.81       61.54      9.70 o 
 -11  -4   1      119.50       83.93      7.82 o 
 -10  -4   1       26.45       21.92      5.49 o 
  -9  -4   1      153.44      164.67      7.41 o 
  -8  -4   1     4577.81     4548.60     39.97 o 
  -7  -4   1      241.73      229.75      6.92 o 
  -6  -4   1        3.19        6.82      2.83 o 
  -5  -4   1      218.37      229.89      4.90 o 
  -4  -4   1     1496.43     1768.20     13.40 o 
  -3  -4   1     9636.32     9438.41     64.04 o 
  -2  -4   1      375.11      323.43      3.68 o 
  -1  -4   1     3742.46     3475.85     19.20 o 
   0  -4   1     1531.56     1976.57     10.12 o 
   1  -4   1      160.19      248.50      6.93 o 
   2  -4   1    75065.30    73628.06   1224.43 o 
   3  -4   1      989.78      747.58      7.30 o 
   4  -4   1       89.93      158.51      9.32 o 
   5  -4   1      682.99      578.61      8.94 o 
   6  -4   1       12.48       41.02      4.70 o 
   7  -4   1      963.74      919.79     18.00 o 
   8  -4   1      791.10      823.66     20.88 o 
   9  -4   1      480.39      427.14     13.52 o 
  10  -4   1     1606.60     1574.30     37.24 o 
  11  -4   1       19.83       17.72      7.27 o 
  12  -4   1      369.81      355.61     17.49 o 
  13  -4   1      705.68      724.00     22.36 o 
  14  -4   1      699.20      655.16     38.04 o 
 -14  -3   1      180.23      228.72     20.51 o 
 -13  -3   1      174.87      165.86     11.05 o 
 -12  -3   1      630.46      589.53     15.04 o 
 -11  -3   1       17.67       11.13      5.94 o 
 -10  -3   1      605.04      668.14     27.81 o 
  -9  -3   1     1308.46     1206.71     18.59 o 
  -8  -3   1       79.27       81.72      6.44 o 
  -7  -3   1      271.52      250.87      7.59 o 
  -6  -3   1       11.57        6.55      2.68 o 
  -5  -3   1     1475.66     1431.32     11.90 o 
  -4  -3   1      296.80      227.94      4.05 o 
  -3  -3   1     2429.66     2543.37     17.15 o 
  -2  -3   1      152.42      142.14      2.35 o 
  -1  -3   1     3498.58     3985.26     20.65 o 
   0  -3   1     6455.86     6547.16     33.03 o 
   1  -3   1   108112.66   101135.76   1759.35 o 
   2  -3   1      298.34      303.35      3.56 o 
   3  -3   1     2071.68     1779.43     16.22 o 
   4  -3   1      240.79      302.17      4.72 o 
   5  -3   1        1.05        3.43      5.28 o 
   6  -3   1      688.85      539.39      8.22 o 
   7  -3   1       11.86       19.71      4.79 o 
   8  -3   1     3844.90     3801.49     47.58 o 
   9  -3   1      564.33      489.83     17.38 o 
  10  -3   1      353.15      378.34     12.19 o 
  11  -3   1     3954.21     3639.59     55.40 o 
  12  -3   1      145.32      154.05     11.60 o 
  13  -3   1        6.84       11.07      9.69 o 
  14  -3   1      264.13      270.33     19.73 o 
  15  -3   1        3.49       12.44     12.04 o 
 -14  -2   1        5.94       -1.27      7.07 o 
 -13  -2   1     1967.89     1890.33    100.32 o 
 -12  -2   1        8.52        9.60     15.92 o 
 -11  -2   1     1617.32     1452.53     67.70 o 
 -10  -2   1      430.11      417.93     19.39 o 
  -9  -2   1       19.85       40.94      7.69 o 
  -8  -2   1     1675.01     1762.78     26.18 o 
  -7  -2   1      360.68      370.10     10.06 o 
  -6  -2   1     1468.79     1347.76     14.70 o 
  -5  -2   1      349.41      176.95      4.93 o 
  -4  -2   1     9959.44     9231.09     77.99 o 
  -3  -2   1      135.12      142.28      3.26 o 
  -2  -2   1     1470.97     1266.15     10.12 o 
  -1  -2   1     3538.72     3232.46     18.53 o 
   0  -2   1     3124.67     2676.52     21.56 o 
   1  -2   1      732.48      732.73      7.27 o 
   2  -2   1     8563.50     8497.35     62.07 o 
   3  -2   1     3371.61     3120.34     22.48 o 
   4  -2   1      305.91      349.07      4.96 o 
   5  -2   1      325.72      321.70      5.60 o 
   6  -2   1       32.83       46.19      3.90 o 
   7  -2   1      379.04      314.14      7.51 o 
   8  -2   1      106.46      152.06     16.33 o 
   9  -2   1      711.07      653.01     13.03 o 
  10  -2   1     1670.10     1618.20     46.08 o 
  11  -2   1        8.79       11.41      6.41 o 
  12  -2   1      522.68      603.10     36.31 o 
  13  -2   1      233.18      232.08     18.07 o 
  14  -2   1     1131.42     1173.34     75.27 o 
  15  -2   1      542.86      517.40     72.11 o 
 -14  -1   1       78.62       78.76     12.52 o 
 -13  -1   1       10.61       26.16     10.91 o 
 -12  -1   1        7.57       11.22      7.27 o 
 -11  -1   1      118.94      111.81      9.83 o 
 -10  -1   1      128.15      128.89     10.61 o 
  -9  -1   1     1354.17     1294.42     19.11 o 
  -8  -1   1      385.24      346.52      9.33 o 
  -7  -1   1      766.49      570.62     11.90 o 
  -6  -1   1      807.12      896.19     20.14 o 
  -5  -1   1      107.15      120.45      4.25 o 
  -4  -1   1       18.43        9.20      2.21 o 
  -3  -1   1      252.86      222.94      3.78 o 
  -2  -1   1      445.23      246.51      2.53 o 
   2  -1   1      190.68      157.64      1.98 o 
   3  -1   1     1636.97     1264.27     24.01 o 
   4  -1   1     3106.05     3009.01     24.49 o 
   5  -1   1     1669.86     1543.96     15.49 o 
   6  -1   1     2062.57     1992.97     18.92 o 
   7  -1   1      937.37     1078.46     13.35 o 
   8  -1   1      511.49      481.63     10.05 o 
   9  -1   1     1020.58      888.86     15.08 o 
  10  -1   1      682.21      597.32     17.00 o 
  11  -1   1      397.45      384.60     25.08 o 
  12  -1   1      239.09      251.84     36.46 o 
  13  -1   1       27.06       25.10      8.98 o 
  14  -1   1        5.70        9.24      8.52 o 
  15  -1   1      226.99      219.61     31.27 o 
 -14   0   1       14.95       10.96      8.97 o 
 -13   0   1      451.75      427.27     26.15 o 
 -12   0   1       97.54       60.99      9.73 o 
 -11   0   1     1156.84     1104.49     43.01 o 
 -10   0   1     2761.77     2684.03     84.54 o 
  -9   0   1      334.44      392.35     10.94 o 
  -8   0   1     1139.77     1048.38     16.18 o 
  -7   0   1     3316.54     3395.64     35.24 o 
  -6   0   1     2676.44     2721.56     25.14 o 
  -5   0   1      702.12      985.53     11.78 o 
  -4   0   1      236.58      224.23      5.20 o 
  -3   0   1    29582.16    27726.44    260.85 o 
  -2   0   1     9893.98     7790.68     56.91 o 
   2   0   1     2128.89     1500.52     27.42 o 
   3   0   1    19278.64    16769.03    141.99 o 
   4   0   1     5656.53     6923.24     56.39 o 
   5   0   1        6.11       10.25      2.68 o 
   6   0   1       35.47       38.65      4.64 o 
   7   0   1        8.45       14.06      4.46 o 
   8   0   1      318.52      244.30      8.08 o 
   9   0   1     1667.53     1763.77     30.56 o 
  10   0   1     1131.10     1195.84     34.67 o 
  11   0   1      248.38      222.21     15.51 o 
  12   0   1       54.65       66.73      9.74 o 
  13   0   1        6.14        8.17      7.87 o 
  14   0   1       55.58       54.11     15.84 o 
  15   0   1      285.69      311.86     29.62 o 
 -14   1   1     1114.38     1106.96    108.28 o 
 -13   1   1       69.39       60.91     10.72 o 
 -12   1   1     1463.59     1372.06     78.84 o 
 -11   1   1      999.36      967.46     36.07 o 
 -10   1   1      374.29      409.92     12.87 o 
  -9   1   1     1665.32     1421.51     33.69 o 
  -8   1   1      623.51      694.81     12.45 o 
  -7   1   1     4645.41     5015.48     46.96 o 
  -6   1   1     3184.03     2874.75     29.38 o 
  -5   1   1       59.15       83.59      3.91 o 
  -4   1   1     3828.67     3174.85     25.11 o 
  -3   1   1      272.61      364.22     12.05 o 
  -2   1   1     1697.07     1943.67     14.20 o 
   2   1   1      126.64       36.14      2.31 o 
   3   1   1     6918.85     8298.57     94.77 o 
   4   1   1     6973.64     6019.70     59.99 o 
   5   1   1      145.50      133.50      4.65 o 
   6   1   1     3159.18     2901.70     26.28 o 
   7   1   1      972.66     1146.65     14.22 o 
   8   1   1       19.24       28.82      5.10 o 
   9   1   1     2123.46     2391.05     41.56 o 
  10   1   1     1236.62     1213.50     50.11 o 
  11   1   1      877.71      876.87     42.50 o 
  12   1   1      670.57      664.94     39.44 o 
  13   1   1       73.23       86.02     11.25 o 
  14   1   1       12.69        3.61      7.87 o 
  15   1   1      141.37      141.72     35.47 o 
 -14   2   1        6.17       -4.06      8.74 o 
 -13   2   1      414.87      440.64     27.59 o 
 -12   2   1     1414.64     1409.87     72.15 o 
 -11   2   1      436.02      417.28     16.94 o 
 -10   2   1      532.84      472.43     13.58 o 
  -9   2   1      224.12      205.26     10.70 o 
  -8   2   1      842.39      778.47     13.33 o 
  -7   2   1        0.85       13.25      4.01 o 
  -6   2   1     1876.67     1907.77     20.73 o 
  -5   2   1      661.08      641.04      8.40 o 
  -4   2   1     1028.25      836.74     17.10 o 
  -3   2   1     8509.98     8246.47     65.46 o 
  -2   2   1    23494.10    24979.89    228.74 o 
   0   2   1     4711.52     5229.58     25.81 o 
   1   2   1       41.02       52.96      1.75 o 
   2   2   1     3149.83     3018.71     21.69 o 
   3   2   1     1280.16     1347.12     13.69 o 
   4   2   1     3302.10     3294.41     27.07 o 
   5   2   1     2722.27     2291.15     54.96 o 
   6   2   1      915.96      895.56     11.61 o 
   7   2   1      679.51      633.24     10.57 o 
   8   2   1       17.98       26.32      6.32 o 
   9   2   1       93.05      101.47      7.63 o 
  10   2   1     3782.43     3869.70     87.82 o 
  11   2   1       42.82       43.05      8.08 o 
  12   2   1     2080.90     2015.91     95.22 o 
  13   2   1       43.23       47.55     10.17 o 
  14   2   1      605.88      635.95     42.66 o 
  15   2   1       92.67       86.49     15.26 o 
 -14   3   1      996.03      985.58     51.91 o 
 -13   3   1       45.32       33.00     10.15 o 
 -12   3   1      186.04      206.48     16.11 o 
 -11   3   1      847.98      798.92     31.44 o 
 -10   3   1        1.89        4.81      5.52 o 
  -9   3   1     1615.08     1648.33     26.27 o 
  -8   3   1      118.28      159.62      7.76 o 
  -7   3   1     2748.74     2676.92     27.53 o 
  -6   3   1       41.32       53.94      8.99 o 
  -5   3   1     1564.84     1531.48     21.65 o 
  -4   3   1     3902.32     3928.46     32.18 o 
  -3   3   1       23.49       39.48      2.62 o 
  -2   3   1    29263.71    32272.27    447.75 o 
   0   3   1      527.56      427.17      2.87 o 
   1   3   1      170.49      113.85      2.13 o 
   2   3   1     4537.23     4165.73     31.95 o 
   3   3   1       36.62       14.61      2.86 o 
   4   3   1    20822.77    21385.38    204.38 o 
   5   3   1      619.56      642.62      9.15 o 
   6   3   1     1647.05     1429.71     15.91 o 
   7   3   1      151.15      133.41      6.48 o 
   8   3   1      940.60      965.92     15.16 o 
   9   3   1      435.35      414.58     11.63 o 
  10   3   1        3.94        4.57      5.42 o 
  11   3   1     1079.58     1085.68     23.77 o 
  12   3   1       11.55       16.57      7.84 o 
  13   3   1      121.01      141.73     12.94 o 
  14   3   1      320.76      330.00     23.76 o 
  15   3   1        3.01       -7.63      9.55 o 
 -14   4   1       80.82      104.31     13.94 o 
 -13   4   1      414.25      418.28     21.54 o 
 -12   4   1       49.41       44.23     11.89 o 
 -11   4   1        8.15       15.38      8.99 o 
 -10   4   1        3.32        2.62      5.77 o 
  -9   4   1        0.57        8.40      6.62 o 
  -8   4   1     4038.34     4037.56     45.70 o 
  -7   4   1       66.42       65.27      8.25 o 
  -6   4   1     1819.66     1609.43     17.70 o 
  -5   4   1     8656.27     8734.13    120.84 o 
  -4   4   1     4620.98     4523.22     39.64 o 
  -3   4   1       44.33       23.10      3.63 o 
  -2   4   1      888.38      882.17     15.53 o 
  -1   4   1     2551.79     2366.57     26.84 o 
   0   4   1     5156.34     6301.23     32.71 o 
   1   4   1     1713.17     1509.12      9.72 o 
   2   4   1     4565.59     4528.27     30.82 o 
   3   4   1      234.87      346.27      7.41 o 
   4   4   1     2699.02     2895.48     25.40 o 
   5   4   1        5.05       16.35      6.60 o 
   6   4   1        8.50       34.99      7.51 o 
   7   4   1        9.12       12.14      5.20 o 
   8   4   1     1594.79     1803.46     22.80 o 
   9   4   1     2042.66     2155.29     27.21 o 
  10   4   1      142.12      128.27      9.63 o 
  11   4   1       29.91       22.49      7.44 o 
  12   4   1      784.41      721.33     19.24 o 
  13   4   1      181.47      213.74     14.61 o 
  14   4   1       11.58       31.85     10.83 o 
 -14   5   1      122.33      117.65     22.86 o 
 -13   5   1       80.03       63.99     11.55 o 
 -12   5   1      498.68      518.86     27.06 o 
 -11   5   1      296.50      272.12     13.40 o 
 -10   5   1     2044.91     2261.97     72.35 o 
  -9   5   1     1086.93     1061.30     36.57 o 
  -8   5   1      560.73      565.09     14.86 o 
  -7   5   1     1571.53     1429.23     18.45 o 
  -6   5   1     1361.61     1428.75     16.93 o 
  -5   5   1       32.10       28.14      3.97 o 
  -4   5   1     3860.51     3921.52     54.67 o 
  -3   5   1       55.73       28.38      4.29 o 
  -2   5   1      576.90      487.98      6.93 o 
  -1   5   1      799.11      795.88      7.76 o 
   0   5   1      595.29      695.44      4.51 o 
   1   5   1    12597.34    12798.11     76.63 o 
   2   5   1      250.73      327.48      5.85 o 
   3   5   1    10628.76    10409.36     73.36 o 
   4   5   1      405.24      408.45      5.93 o 
   5   5   1     2463.10     2737.98     26.25 o 
   6   5   1     1442.26     1396.82     17.09 o 
   7   5   1        3.36        5.02      4.23 o 
   8   5   1      266.99      282.92      9.89 o 
   9   5   1      190.43      194.26      9.89 o 
  10   5   1     1154.75     1145.36     41.36 o 
  11   5   1     1611.72     1541.26     30.47 o 
  12   5   1      223.25      235.42     13.65 o 
  13   5   1       85.78      106.24     10.22 o 
  14   5   1       81.28       85.73     10.72 o 
 -13   6   1      338.76      333.66     29.70 o 
 -12   6   1      136.07      167.47     13.12 o 
 -11   6   1      144.31      157.70     11.90 o 
 -10   6   1       17.38       18.92      7.22 o 
  -9   6   1      651.91      640.95     15.28 o 
  -8   6   1      751.63      737.53     14.41 o 
  -7   6   1      388.39      418.16     13.12 o 
  -6   6   1      956.74      954.80     13.77 o 
  -5   6   1      660.07      550.84     13.04 o 
  -3   6   1       19.28        8.91      3.96 o 
  -2   6   1      211.21      255.63      6.35 o 
  -1   6   1     2060.04     1960.61     16.56 o 
   0   6   1     1420.85     1503.88      9.21 o 
   1   6   1     2737.95     2740.24     15.64 o 
   2   6   1     1359.55     1332.84     11.37 o 
   3   6   1      999.06     1107.72     11.23 o 
   4   6   1     6451.07     6973.07     50.53 o 
   5   6   1     1557.22     1562.13     30.62 o 
   6   6   1       65.28       71.02      5.16 o 
   7   6   1     1501.44     1570.60     18.12 o 
   8   6   1       30.67       40.47      5.23 o 
   9   6   1      833.41      937.43     16.10 o 
  10   6   1     1136.70     1140.03     17.55 o 
  11   6   1      249.81      210.50     10.33 o 
  12   6   1      591.42      597.65     15.50 o 
  13   6   1      191.37      215.58     12.53 o 
  14   6   1      125.71      133.27     12.12 o 
 -13   7   1      287.96      287.83     17.27 o 
 -12   7   1        4.55       -6.10      7.99 o 
 -11   7   1       12.68       15.56      7.99 o 
 -10   7   1      623.84      605.40     22.36 o 
  -9   7   1     1051.97      994.78     22.48 o 
  -8   7   1      270.96      242.64     10.15 o 
  -7   7   1       22.90       13.86      6.93 o 
  -6   7   1      332.04      305.77     12.38 o 
  -5   7   1        6.09       12.87      5.44 o 
  -4   7   1     1474.79     1416.65     28.74 o 
  -3   7   1        5.78       11.54      1.93 o 
  -2   7   1      825.92     1105.07     10.25 o 
  -1   7   1      938.74     1137.91     13.08 o 
   0   7   1     3027.15     3349.40     19.35 o 
   1   7   1        8.07       19.02      2.11 o 
   2   7   1     1865.82     1968.02     15.06 o 
   3   7   1        8.09       10.25      2.92 o 
   4   7   1        4.90        2.73      2.53 o 
   5   7   1     2304.74     2423.92     23.62 o 
   6   7   1       58.95       65.98      4.89 o 
   7   7   1       36.56       32.42      4.72 o 
   8   7   1     1167.00     1154.75     16.73 o 
   9   7   1       34.31       34.68      6.76 o 
  10   7   1      923.11      860.83     18.76 o 
  11   7   1      932.23      984.11     19.97 o 
  12   7   1      100.87       77.03     10.17 o 
  13   7   1      292.01      304.66     19.08 o 
 -13   8   1       53.88       65.72     12.71 o 
 -12   8   1      132.44      142.45     25.41 o 
 -11   8   1      875.23      927.60     23.17 o 
 -10   8   1       21.55       46.52     12.70 o 
  -9   8   1      771.29      731.66     24.92 o 
  -8   8   1     1804.43     1911.40     50.21 o 
  -7   8   1        0.30        0.00      8.25 o 
  -6   8   1     2524.28     2617.70     51.07 o 
  -5   8   1      526.98      581.93     22.45 o 
  -4   8   1       80.94      109.27      5.03 o 
  -3   8   1      309.21      298.18      5.59 o 
  -2   8   1      245.13      295.48      5.46 o 
  -1   8   1     3308.38     3375.76     28.58 o 
   0   8   1      631.83      666.09      6.36 o 
   1   8   1      411.96      448.58      5.55 o 
   2   8   1      452.01      481.77      7.67 o 
   3   8   1        8.23       20.95      3.52 o 
   4   8   1     1731.07     1748.36     17.25 o 
   5   8   1     1953.95     2096.14     21.73 o 
   6   8   1      111.88      127.36      6.77 o 
   7   8   1      996.66      986.59     18.86 o 
   8   8   1      301.69      289.84     10.01 o 
   9   8   1       34.70       29.83      6.14 o 
  10   8   1      623.98      620.42     16.02 o 
  11   8   1     1686.85     1505.91     25.32 o 
  12   8   1      498.92      527.13     15.87 o 
  13   8   1       26.33       18.85      9.44 o 
 -12   9   1      959.79      981.23     37.47 o 
 -11   9   1     1215.09     1138.86     36.81 o 
 -10   9   1        1.92        0.49      8.41 o 
  -9   9   1      976.85      875.67     27.73 o 
  -8   9   1      663.60      666.26     22.45 o 
  -7   9   1     1048.61     1116.13     26.58 o 
  -6   9   1     1059.49     1101.65     24.27 o 
  -5   9   1     1093.68     1193.01     13.52 o 
  -4   9   1     3260.21     3307.55     38.08 o 
  -3   9   1       30.19       56.22      3.22 o 
  -2   9   1      418.90      417.73      6.64 o 
  -1   9   1      948.69      937.72     10.84 o 
   0   9   1      275.80      215.00      4.39 o 
   1   9   1     2030.30     2081.47     15.03 o 
   2   9   1     1122.43     1263.58     13.46 o 
   3   9   1     2405.22     2598.05     21.89 o 
   4   9   1      411.05      348.91     10.45 o 
   5   9   1       31.47       24.88      4.22 o 
   6   9   1     1051.05     1062.87     14.04 o 
   7   9   1        3.01        3.46      4.47 o 
   8   9   1       28.11       42.98      6.76 o 
   9   9   1     1101.73     1087.89     17.47 o 
  10   9   1       95.93       97.78      8.65 o 
  11   9   1      108.56       95.96     31.05 o 
  12   9   1        2.45        3.09      6.21 o 
 -12  10   1       81.70       79.03     18.15 o 
 -11  10   1      363.52      459.37     26.24 o 
 -10  10   1      876.33      963.72     47.04 o 
  -9  10   1       11.25       33.82     12.04 o 
  -8  10   1      195.13      194.53     15.34 o 
  -7  10   1      382.56      329.36     16.67 o 
  -6  10   1       79.51       96.86     11.88 o 
  -5  10   1        2.75        4.92      2.62 o 
  -4  10   1      670.36      682.52      9.99 o 
  -3  10   1      328.98      342.92      7.37 o 
  -2  10   1       27.92       20.92      3.39 o 
  -1  10   1      837.74      864.69     14.69 o 
   0  10   1     4102.89     4254.51     31.64 o 
   1  10   1       45.66       42.73      3.26 o 
   2  10   1     1286.16     1350.88     14.67 o 
   3  10   1      113.71       94.01      6.15 o 
   4  10   1     2016.63     1979.81     22.21 o 
   5  10   1      501.80      500.60      9.73 o 
   6  10   1       19.57       16.84      4.75 o 
   7  10   1      743.97      698.61     12.75 o 
   8  10   1      332.28      302.55     11.09 o 
   9  10   1      898.86      835.08     16.07 o 
  10  10   1      537.42      461.39     17.18 o 
  11  10   1       58.27       69.95     10.35 o 
  12  10   1      281.78      276.30     15.47 o 
 -11  11   1        0.51        7.75     12.37 o 
 -10  11   1      280.98      330.32     22.77 o 
  -9  11   1      411.46      429.85     34.65 o 
  -8  11   1      149.73      176.70     15.67 o 
  -7  11   1      246.07      257.68      7.53 o 
  -6  11   1       70.92       81.15      4.70 o 
  -5  11   1      886.96      946.54     25.38 o 
  -4  11   1      709.12      658.20      9.22 o 
  -3  11   1     1880.56     1885.50     20.38 o 
  -2  11   1     1308.30     1377.98     23.12 o 
  -1  11   1      260.95      279.29      7.76 o 
   0  11   1     1873.68     1882.48     20.42 o 
   1  11   1       70.25       57.47     13.60 o 
   2  11   1      223.29      215.25      6.40 o 
   3  11   1     1928.26     2081.65     20.35 o 
   4  11   1      837.78      908.21     12.67 o 
   5  11   1      845.53      835.06     14.15 o 
   6  11   1     2904.54     3029.45     32.22 o 
   7  11   1      389.64      346.97     10.46 o 
   8  11   1      730.59      725.36     16.09 o 
   9  11   1     1710.38     1662.56     23.66 o 
  10  11   1      314.05      296.43     13.59 o 
  11  11   1      232.80      227.58     12.64 o 
 -10  12   1        5.78       -5.77     11.22 o 
  -9  12   1        0.79       -0.92      3.64 o 
  -8  12   1      315.33      318.24     33.00 o 
  -7  12   1      115.07      111.49      8.54 o 
  -6  12   1     1013.39     1026.27     20.71 o 
  -5  12   1      183.94      196.96     10.14 o 
  -4  12   1      104.99      104.43      5.08 o 
  -3  12   1     3254.47     3347.03     39.33 o 
  -2  12   1     1407.43     1368.24     20.61 o 
  -1  12   1        8.70       15.38      4.63 o 
   0  12   1      177.68      226.93      7.75 o 
   1  12   1        2.89        4.62      3.75 o 
   2  12   1      159.97      196.69      7.31 o 
   3  12   1      132.11      125.62      7.21 o 
   4  12   1      282.99      298.81      9.65 o 
   5  12   1      136.24      127.00     10.65 o 
   6  12   1       42.53       51.76      6.29 o 
   7  12   1       63.73       56.40      6.96 o 
   8  12   1      363.25      369.73     12.03 o 
   9  12   1      906.90      859.71     17.67 o 
  10  12   1      162.18      143.63     10.73 o 
  -9  13   1       87.00        8.20      5.86 o 
  -8  13   1       26.21       19.01      5.63 o 
  -7  13   1       40.57       45.94      5.39 o 
  -6  13   1       26.86       25.67      4.29 o 
  -5  13   1     1033.09     1005.04     13.36 o 
  -4  13   1      419.44      404.91      8.45 o 
  -3  13   1       21.24       16.41      4.84 o 
  -2  13   1      424.81      429.83     10.14 o 
  -1  13   1      266.16      294.20     11.20 o 
   0  13   1        8.18       19.21      4.91 o 
   1  13   1      730.42      818.66     22.03 o 
   2  13   1      156.19      166.41      8.18 o 
   3  13   1       35.33       38.98      5.34 o 
   4  13   1       19.06       28.88      5.36 o 
   5  13   1      458.33      451.76     16.85 o 
   6  13   1       11.47       10.71      5.33 o 
   7  13   1     1643.77     1502.99     21.46 o 
   8  13   1        6.05        3.38      5.34 o 
   9  13   1       58.96       77.49      9.03 o 
  -8  14   1      331.04      351.06     20.85 o 
  -7  14   1       82.73       45.88     28.78 o 
  -6  14   1      166.30      190.27     19.76 o 
  -5  14   1        3.42       12.46      4.05 o 
  -4  14   1      633.75      614.42     14.90 o 
  -3  14   1      400.43      360.18      9.10 o 
  -2  14   1       12.77       13.78      4.43 o 
  -1  14   1     1369.18     1375.27     28.23 o 
   0  14   1        7.05        8.08      8.58 o 
   1  14   1      498.89      508.09     20.30 o 
   2  14   1      754.15      758.19     14.99 o 
   3  14   1        8.02       19.26      5.05 o 
   4  14   1      964.90      958.66     16.94 o 
   5  14   1     1074.10     1005.61     16.57 o 
   6  14   1       30.60       24.74      6.94 o 
   7  14   1      450.12      449.27     13.19 o 
   8  14   1        0.11        5.06      5.91 o 
  -6  15   1        9.74        8.66      7.70 o 
  -5  15   1      715.49      722.33     52.13 o 
  -4  15   1      346.24      392.18     13.57 o 
  -3  15   1       14.97       13.88      4.84 o 
  -2  15   1      457.68      475.54     16.65 o 
  -1  15   1      134.63      132.81     15.34 o 
   0  15   1      392.90      403.28     20.13 o 
   1  15   1      911.35      916.86     27.40 o 
   2  15   1       84.14       73.20     10.97 o 
   3  15   1      461.90      508.94     17.33 o 
   4  15   1       11.21        7.72      5.12 o 
   5  15   1      254.92      252.12     10.17 o 
   6  15   1       50.81       32.87      7.10 o 
  -4  16   1        1.09       -0.46      6.35 o 
  -3  16   1      263.94      236.93     19.80 o 
  -2  16   1        0.15       -1.58      7.84 o 
  -1  16   1      203.17      200.23     12.54 o 
   0  16   1      343.23      367.13     20.63 o 
   1  16   1      179.11      167.79     16.66 o 
   2  16   1       17.21       23.59     10.89 o 
   3  16   1       40.79       30.40      9.27 o 
  -1 -16   2      109.40       82.99     11.38 o 
   0 -16   2      430.30      406.96     11.82 o 
   1 -16   2        8.60       13.16      5.30 o 
   2 -16   2      298.94      318.82      9.70 o 
  -4 -15   2      134.70      116.64     15.51 o 
  -3 -15   2       78.92       73.50      8.17 o 
  -2 -15   2      282.79      224.04     10.57 o 
  -1 -15   2      591.16      416.05    216.67 o 
   0 -15   2        4.20        0.89      4.53 o 
   1 -15   2     1012.40      990.23     16.07 o 
   2 -15   2      237.80      220.11     10.35 o 
   3 -15   2      337.09      376.80     12.31 o 
   4 -15   2       76.62       71.21      7.13 o 
   5 -15   2       16.57       36.56      5.78 o 
   6 -15   2       46.33       31.11      7.79 o 
  -6 -14   2       75.12       97.34      8.97 o 
  -5 -14   2       91.70       92.82      8.07 o 
  -4 -14   2      197.25      205.82     15.69 o 
  -2 -14   2       10.80       11.20      8.78 o 
  -1 -14   2      254.60      297.70      8.81 o 
   0 -14   2     1509.33     1419.14     21.37 o 
   1 -14   2      243.00      256.68     13.52 o 
   2 -14   2     1339.94     1351.98     17.86 o 
   3 -14   2        1.00        1.02      3.30 o 
   4 -14   2       85.64       93.45      7.95 o 
   5 -14   2       80.80       60.00      6.35 o 
   6 -14   2      286.50      276.56      9.78 o 
   7 -14   2      114.47      144.84     10.77 o 
   8 -14   2      180.11      155.00     14.51 o 
  -7 -13   2      143.51      127.28      9.68 o 
  -6 -13   2      196.34      225.95      9.17 o 
  -5 -13   2      353.19      355.42     11.22 o 
  -4 -13   2      253.94      278.27      8.57 o 
  -3 -13   2        2.92        6.48      4.53 o 
  -2 -13   2      647.04      570.16     20.62 o 
  -1 -13   2     1154.03     1212.79     15.36 o 
   0 -13   2       17.43       15.25      5.14 o 
   1 -13   2     1689.52     1798.09     18.67 o 
   2 -13   2        0.01        3.06      3.29 o 
   3 -13   2      697.55      767.88     12.24 o 
   4 -13   2      442.98      447.07      9.36 o 
   5 -13   2       62.65       67.81      6.20 o 
   6 -13   2       18.54       19.80      6.14 o 
   7 -13   2       38.61       37.98      5.59 o 
   8 -13   2        2.72        4.68      5.35 o 
   9 -13   2      110.19       94.16      7.53 o 
  -9 -12   2       64.32       42.71      7.48 o 
  -8 -12   2     1242.70     1286.24     25.84 o 
  -7 -12   2      273.44      269.42      9.83 o 
  -6 -12   2       71.55       67.73      9.00 o 
  -5 -12   2      126.94      128.12      6.92 o 
  -4 -12   2       48.28       56.95      5.45 o 
  -3 -12   2      171.26      190.33     11.92 o 
  -2 -12   2      519.33      491.40      8.24 o 
  -1 -12   2     1941.39     1946.75     21.60 o 
   0 -12   2     3514.46     3341.35     35.97 o 
   1 -12   2      231.13      197.20      8.33 o 
   2 -12   2      975.06      993.18     13.07 o 
   3 -12   2      463.03      553.15      9.13 o 
   4 -12   2       23.46       13.97      3.88 o 
   5 -12   2      462.25      511.93      9.95 o 
   6 -12   2      161.32      166.88      9.28 o 
   7 -12   2      409.72      403.92      9.67 o 
   8 -12   2      858.99      770.87     15.19 o 
   9 -12   2       24.91       45.18     11.96 o 
  10 -12   2       45.09       46.90      7.38 o 
 -10 -11   2       40.14       38.67      7.54 o 
  -9 -11   2      956.63      966.27     17.50 o 
  -8 -11   2      171.57      179.77     17.91 o 
  -7 -11   2        6.38        4.70      5.73 o 
  -6 -11   2        1.22        3.68      4.54 o 
  -5 -11   2      786.86      775.63     11.99 o 
  -4 -11   2       87.50       79.90      5.41 o 
  -3 -11   2       68.70       74.51      5.75 o 
  -2 -11   2        9.75        8.27      3.32 o 
  -1 -11   2      949.66      941.88     11.79 o 
   0 -11   2      401.01      472.89      9.16 o 
   1 -11   2      352.56      367.69     11.06 o 
   2 -11   2       53.25       65.59      5.61 o 
   3 -11   2       24.23       21.46      3.60 o 
   4 -11   2       62.45       92.11      5.59 o 
   5 -11   2     9376.31     9476.73     79.56 o 
   6 -11   2       86.88       75.01      5.58 o 
   7 -11   2      638.96      630.46     15.93 o 
   8 -11   2     2394.57     2318.56     45.18 o 
   9 -11   2      501.98      489.44     31.85 o 
  10 -11   2       14.13        8.25      9.73 o 
  11 -11   2      349.90      372.74     22.28 o 
 -10 -10   2        3.95        1.70      6.86 o 
  -9 -10   2      451.93      452.38     14.14 o 
  -8 -10   2      378.19      399.37     12.66 o 
  -7 -10   2      754.94      777.73     13.25 o 
  -6 -10   2     2952.12     2905.52     29.52 o 
  -5 -10   2      460.21      472.52     12.31 o 
  -4 -10   2      347.60      369.54     12.39 o 
  -3 -10   2      164.65      177.65      8.16 o 
  -2 -10   2      414.26      399.97      8.03 o 
  -1 -10   2        4.34        8.83      2.85 o 
   0 -10   2      447.35      537.80      7.90 o 
   1 -10   2      113.89      103.24      5.36 o 
   2 -10   2       39.67       48.76      4.16 o 
   3 -10   2        0.77       -0.13      2.95 o 
   4 -10   2      644.48      613.41      8.71 o 
   5 -10   2       12.81        7.59      3.25 o 
   6 -10   2      629.43      647.84     11.56 o 
   7 -10   2      256.49      254.40      8.40 o 
   8 -10   2        3.45       13.53      8.08 o 
   9 -10   2      416.61      432.17     19.14 o 
  10 -10   2     1019.46     1037.25     43.58 o 
  11 -10   2        0.49        4.12      9.57 o 
  12 -10   2      383.33      379.02     24.09 o 
 -11  -9   2      282.77      281.05     15.88 o 
 -10  -9   2      605.25      568.08     17.78 o 
  -9  -9   2       13.40       14.11      6.25 o 
  -8  -9   2      205.86      192.76      8.47 o 
  -7  -9   2      396.24      448.90     11.06 o 
  -6  -9   2      607.20      620.26     10.57 o 
  -5  -9   2     1066.97     1086.31     12.98 o 
  -4  -9   2     1803.67     1807.95     24.86 o 
  -3  -9   2     1316.49     1412.06     14.71 o 
  -2  -9   2      538.31      542.99      6.77 o 
  -1  -9   2     1529.69     1541.79     11.98 o 
   0  -9   2     1183.69     1213.79     11.48 o 
   1  -9   2      527.15      533.75     12.18 o 
   2  -9   2      383.39      366.17      6.30 o 
   3  -9   2      400.70      392.46      7.65 o 
   4  -9   2       14.94       23.69      3.21 o 
   5  -9   2      521.41      472.62     15.60 o 
   6  -9   2      233.41      283.47     17.65 o 
   7  -9   2      748.92      723.92     26.90 o 
   8  -9   2       23.28       24.91      8.25 o 
   9  -9   2      285.44      262.35     15.51 o 
  10  -9   2        2.15       -2.31      8.08 o 
  11  -9   2       45.74       39.92     12.37 o 
  12  -9   2       39.30       43.38      9.92 o 
  13  -9   2      490.97      504.84     26.81 o 
 -12  -8   2       53.22       52.54     21.99 o 
 -11  -8   2      192.34      229.61     12.70 o 
 -10  -8   2      948.32      899.66     21.49 o 
  -9  -8   2      208.13      268.65     10.94 o 
  -8  -8   2        6.57       16.17      5.09 o 
  -7  -8   2       19.44       23.21      4.79 o 
  -6  -8   2     1923.91     1942.45     19.16 o 
  -5  -8   2       10.53       16.76      3.93 o 
  -4  -8   2       23.64       19.18      3.33 o 
  -3  -8   2     1819.87     1851.37     13.88 o 
  -2  -8   2        4.04        4.75      2.09 o 
  -1  -8   2        9.01       13.82      2.35 o 
   0  -8   2       59.20       69.39      3.82 o 
   1  -8   2     1877.12     1854.55     36.02 o 
   2  -8   2       91.78       92.66      4.38 o 
   3  -8   2        6.76        5.61      2.87 o 
   4  -8   2    15033.36    15321.87    149.80 o 
   5  -8   2        4.08       -0.49      3.79 o 
   6  -8   2      396.00      415.36     12.54 o 
   7  -8   2     1325.85     1284.65     24.77 o 
   8  -8   2       61.08       46.52     14.35 o 
   9  -8   2      630.27      659.57     14.70 o 
  10  -8   2      451.24      507.43     14.52 o 
  11  -8   2        0.63       -3.58      6.24 o 
  12  -8   2      296.01      237.26     16.59 o 
  13  -8   2       48.28       32.97     12.37 o 
 -12  -7   2      339.03      402.28     15.14 o 
 -11  -7   2       50.65       42.94      8.26 o 
 -10  -7   2      323.78      371.03     12.54 o 
  -9  -7   2      976.02      967.74     19.25 o 
  -8  -7   2      329.78      429.49     10.16 o 
  -7  -7   2     3247.85     3246.70     29.26 o 
  -6  -7   2      430.93      377.37     10.71 o 
  -5  -7   2      370.71      331.07      7.22 o 
  -4  -7   2      111.04      155.72      7.16 o 
  -3  -7   2     1682.14     1729.24     21.51 o 
  -2  -7   2     1075.64     1177.45     10.79 o 
  -1  -7   2      641.04      634.19      8.82 o 
   0  -7   2     2687.50     2797.32     19.59 o 
   1  -7   2      947.03     1107.03     11.11 o 
   2  -7   2      106.65      116.04      4.26 o 
   3  -7   2    32746.08    35671.59    387.91 o 
   4  -7   2        6.38       53.16     27.06 o 
   5  -7   2     1298.34     1157.70     18.66 o 
   6  -7   2      206.88      212.36      9.08 o 
   7  -7   2      134.89      139.21      6.59 o 
   8  -7   2     1958.28     1936.74     26.71 o 
   9  -7   2     1308.86     1416.83     21.24 o 
  10  -7   2     1238.45     1227.20     21.25 o 
  11  -7   2     1684.71     1649.22     59.45 o 
  12  -7   2        0.10       -4.60      8.49 o 
  13  -7   2      557.18      520.12     22.11 o 
  14  -7   2        1.57        0.51     17.82 o 
 -13  -6   2      119.12      129.21     13.11 o 
 -12  -6   2       17.99       16.65      7.66 o 
 -11  -6   2     3756.35     3653.12     39.90 o 
 -10  -6   2      491.46      574.51     14.87 o 
  -9  -6   2       41.30       51.75      6.11 o 
  -8  -6   2      931.25      970.85     16.72 o 
  -7  -6   2      160.40      182.38      7.65 o 
  -6  -6   2       19.93       25.61      4.41 o 
  -5  -6   2      358.30      316.96      6.98 o 
  -4  -6   2       46.04       60.33      5.70 o 
  -3  -6   2       25.07       15.85      2.40 o 
  -2  -6   2     2415.39     2643.72     22.46 o 
  -1  -6   2       38.31       50.44      2.58 o 
   0  -6   2      340.42      390.17      3.95 o 
   1  -6   2     2431.36     2663.04     42.10 o 
   2  -6   2    10809.18    11827.63     83.96 o 
   3  -6   2     2651.75     2860.46     23.66 o 
   4  -6   2     1162.52     1183.53     20.81 o 
   5  -6   2      326.97      325.10      7.43 o 
   6  -6   2        1.40       17.47     11.05 o 
   7  -6   2      334.19      297.51      7.99 o 
   8  -6   2      172.56      191.57     13.53 o 
   9  -6   2      607.77      702.07     14.00 o 
  10  -6   2       77.46       76.30      8.04 o 
  11  -6   2       30.58       29.82      7.63 o 
  12  -6   2     2534.79     2471.41     82.27 o 
  13  -6   2       74.06       83.82     13.64 o 
  14  -6   2        2.85       -2.39      7.58 o 
 -13  -5   2        1.17       -4.05      9.23 o 
 -12  -5   2      503.35      495.49     24.94 o 
 -11  -5   2       60.06       80.38      9.35 o 
 -10  -5   2      487.46      494.29     11.84 o 
  -9  -5   2      263.56      282.19     10.73 o 
  -8  -5   2      321.22      349.67      9.31 o 
  -7  -5   2     3460.25     3529.24     31.36 o 
  -6  -5   2     1354.16     1382.78     13.61 o 
  -5  -5   2      714.92      680.25     12.72 o 
  -4  -5   2      172.15      115.34     11.24 o 
  -3  -5   2     3224.99     3231.78     19.97 o 
  -2  -5   2     2491.75     2435.21     28.10 o 
  -1  -5   2      170.92      160.75      2.75 o 
   0  -5   2      854.93      631.58      5.10 o 
   1  -5   2        6.11        7.82      2.85 o 
   2  -5   2     1952.31     2003.24     15.54 o 
   3  -5   2    16447.63    16542.40    206.96 o 
   4  -5   2      212.19      224.83      5.34 o 
   5  -5   2     1002.48      720.29     10.10 o 
   6  -5   2      520.25      597.33     10.47 o 
   7  -5   2      114.11      104.35      6.68 o 
   8  -5   2        6.97        5.94      4.08 o 
   9  -5   2      261.92      297.30      9.90 o 
  10  -5   2       23.02       12.05      5.77 o 
  11  -5   2       51.29       62.36      8.68 o 
  12  -5   2       27.81       12.88      7.40 o 
  13  -5   2      208.46      221.65     14.06 o 
  14  -5   2       70.33       59.20     13.84 o 
 -13  -4   2      408.44      452.71     18.13 o 
 -12  -4   2       24.51       19.95      8.92 o 
 -11  -4   2      537.72      619.08     18.69 o 
 -10  -4   2       12.78        4.37      5.16 o 
  -9  -4   2     1070.47     1030.37     14.58 o 
  -8  -4   2     3204.72     3130.23     29.79 o 
  -7  -4   2       89.02       92.71      5.05 o 
  -6  -4   2      215.67      151.71     11.80 o 
  -5  -4   2      910.57      879.98      8.97 o 
  -4  -4   2       34.10       56.41      3.32 o 
  -3  -4   2     1167.38     1207.13      8.12 o 
  -2  -4   2      117.54      105.54      3.05 o 
  -1  -4   2     5603.46     5656.08     30.35 o 
   0  -4   2     7207.00     7452.86     39.62 o 
   1  -4   2        6.20        8.36      2.72 o 
   2  -4   2    52969.68    52941.43   1778.58 o 
   3  -4   2     1773.85     1622.85     13.51 o 
   4  -4   2     2661.15     2736.57     25.49 o 
   5  -4   2     2946.62     2609.64     23.96 o 
   6  -4   2      920.52      977.06     13.05 o 
   7  -4   2     3375.38     3236.06     30.82 o 
   8  -4   2      151.67      185.87      9.40 o 
   9  -4   2      436.87      549.21     12.06 o 
  10  -4   2      400.43      376.68     11.91 o 
  11  -4   2       31.45       27.44      7.22 o 
  12  -4   2      528.65      510.34     27.15 o 
  13  -4   2      136.22      139.87     14.74 o 
  14  -4   2       51.77       55.45     11.43 o 
  15  -4   2        3.37        9.24      9.57 o 
 -14  -3   2      100.41      105.66     11.03 o 
 -13  -3   2       84.28       88.40      9.69 o 
 -12  -3   2      152.61      182.89     27.64 o 
 -11  -3   2        1.68        1.83      5.24 o 
 -10  -3   2      315.35      294.50      9.69 o 
  -9  -3   2     1867.20     1818.37     32.96 o 
  -8  -3   2      484.66      524.38     11.73 o 
  -7  -3   2      294.28      212.45      5.96 o 
  -6  -3   2     4505.97     4567.93     33.99 o 
  -5  -3   2     3289.59     3182.23     22.92 o 
  -4  -3   2      381.63      450.27      6.74 o 
  -3  -3   2     2124.55     2157.25     19.47 o 
  -2  -3   2     1497.50     1384.83      7.83 o 
  -1  -3   2        1.17        1.69      1.08 o 
   0  -3   2      234.66      251.82      2.87 o 
   1  -3   2    21837.76    22314.13    712.91 o 
   2  -3   2     1551.97     1682.33     11.11 o 
   3  -3   2       23.00        9.29      1.52 o 
   4  -3   2     1209.86     1271.88     10.75 o 
   5  -3   2      229.76      206.08      4.61 o 
   6  -3   2     1213.56     1229.10     13.79 o 
   7  -3   2        6.45       13.19      3.61 o 
   8  -3   2     2457.54     2320.55     27.78 o 
   9  -3   2        2.30        7.35      4.65 o 
  10  -3   2       75.62       82.16      9.28 o 
  11  -3   2      997.72     1061.49     27.73 o 
  12  -3   2      142.45      155.54     11.13 o 
  13  -3   2       48.61       38.77      9.44 o 
  14  -3   2      277.99      279.95     32.59 o 
  15  -3   2      238.50      207.91     16.45 o 
 -14  -2   2      444.80      448.44     17.57 o 
 -13  -2   2      792.84      812.42     18.03 o 
 -12  -2   2      529.94      474.71     14.88 o 
 -11  -2   2      349.29      395.67     11.29 o 
 -10  -2   2       70.14       75.43      6.62 o 
  -9  -2   2        2.18        3.82      3.79 o 
  -8  -2   2      199.95      184.61      6.42 o 
  -7  -2   2     2705.78     2715.53     25.36 o 
  -6  -2   2     1820.00     1847.26     15.44 o 
  -5  -2   2     3803.37     3759.03     26.37 o 
  -4  -2   2     4164.52     4676.00     30.66 o 
  -3  -2   2     4401.12     3949.93     66.24 o 
  -2  -2   2       17.72       28.94      1.51 o 
  -1  -2   2      134.64       98.75      2.52 o 
   0  -2   2    17740.59    19460.36    167.61 o 
   1  -2   2      152.13      113.71      2.18 o 
   2  -2   2    13525.63    12991.79    100.90 o 
   3  -2   2     1489.66     1372.34     10.17 o 
   4  -2   2     7458.73     6781.20     54.38 o 
   5  -2   2      187.97      177.72      8.17 o 
   6  -2   2     2439.05     2418.44     26.05 o 
   7  -2   2     1245.75     1251.64     22.55 o 
   8  -2   2        6.35       12.65      4.18 o 
   9  -2   2      666.28      618.80     12.51 o 
  10  -2   2     1317.33     1337.18     20.41 o 
  11  -2   2      626.76      625.47     24.05 o 
  12  -2   2      585.91      542.42     17.58 o 
  13  -2   2        0.45        3.77      6.88 o 
  14  -2   2      188.93      174.08     17.01 o 
  15  -2   2      283.63      255.48     17.26 o 
 -14  -1   2        7.79        2.04      6.09 o 
 -13  -1   2       85.90       56.27      8.56 o 
 -12  -1   2      491.67      519.24     19.66 o 
 -11  -1   2       59.63       66.45     10.55 o 
 -10  -1   2     2265.59     2225.48     63.69 o 
  -9  -1   2      384.71      378.70     10.92 o 
  -8  -1   2     4578.43     4459.56    105.12 o 
  -7  -1   2     4599.58     4688.37     46.73 o 
  -6  -1   2     2415.36     2774.27     32.58 o 
  -5  -1   2     8623.24     8569.78     75.93 o 
  -4  -1   2     1907.48     1761.68     27.44 o 
  -3  -1   2     8611.32     8250.67     54.94 o 
  -2  -1   2     1667.52     1191.98     10.68 o 
  -1  -1   2       12.30       68.00      1.01 o 
   0  -1   2      677.71      856.02     17.11 o 
   1  -1   2     9113.57     8657.08    245.29 o 
   2  -1   2      324.00      180.96      3.72 o 
   3  -1   2      178.26      266.74     10.97 o 
   4  -1   2     2803.52     2795.80     21.45 o 
   5  -1   2    11712.93    11129.72     97.43 o 
   6  -1   2     2609.31     2607.50     23.45 o 
   7  -1   2     3185.74     3204.99     32.37 o 
   8  -1   2     1161.09     1032.44     14.21 o 
   9  -1   2       46.67       66.37      6.44 o 
  10  -1   2       89.78       78.75      9.37 o 
  11  -1   2      251.92      216.27     20.38 o 
  12  -1   2      226.43      253.48     29.37 o 
  13  -1   2      749.26      734.81     63.13 o 
  14  -1   2      104.31      107.23     12.95 o 
  15  -1   2      547.97      612.22     32.01 o 
 -14   0   2       35.55       27.38      8.22 o 
 -13   0   2      231.74      259.74     17.65 o 
 -12   0   2        0.36        4.75      8.14 o 
 -11   0   2      232.84      171.32     13.03 o 
 -10   0   2      280.53      299.10     11.47 o 
  -9   0   2       40.61       50.85      6.69 o 
  -8   0   2        5.74       10.23      7.30 o 
  -7   0   2      240.31      289.38     13.37 o 
  -6   0   2    13612.96    14221.16    136.65 o 
  -5   0   2      783.15      869.18     10.03 o 
  -4   0   2     1557.06     1450.62     12.62 o 
  -3   0   2       33.77       53.16      4.78 o 
  -2   0   2     4304.75     3309.87     28.68 o 
  -1   0   2     2830.74     1750.77      7.58 o 
   2   0   2     4936.66     4534.85     56.50 o 
   3   0   2     2010.86     2284.01     17.05 o 
   4   0   2     7149.75     6140.96     50.20 o 
   5   0   2     1424.54     1166.52     26.36 o 
   6   0   2     7516.15     7007.68     60.65 o 
   7   0   2      144.85      242.17      6.92 o 
   8   0   2     5119.83     5010.38     54.10 o 
   9   0   2      583.76      460.02     14.03 o 
  10   0   2      319.61      301.67     19.55 o 
  11   0   2     1356.74     1245.51     49.20 o 
  12   0   2     2150.28     2205.37    102.17 o 
  13   0   2      101.18      107.07     16.33 o 
  14   0   2     1105.16     1100.53    113.81 o 
  15   0   2      515.54      436.04     37.46 o 
 -14   1   2      324.19      352.75     28.22 o 
 -13   1   2      419.40      448.66     22.52 o 
 -12   1   2      402.29      392.14     20.63 o 
 -11   1   2      511.91      492.00     16.83 o 
 -10   1   2       11.06        9.99     10.39 o 
  -9   1   2      448.70      472.46     14.40 o 
  -8   1   2      697.02      778.92     15.37 o 
  -7   1   2     4045.48     3930.88     38.09 o 
  -6   1   2      829.69      722.53     10.33 o 
  -5   1   2     3628.07     3437.24     31.20 o 
  -4   1   2      449.77      570.10      8.42 o 
  -3   1   2     2531.63     2259.91     30.57 o 
  -2   1   2      614.44      686.80      7.43 o 
  -1   1   2      644.99      348.65      2.34 o 
   2   1   2      257.70      125.31      8.09 o 
   3   1   2   100611.02    91960.59   1115.27 o 
   4   1   2    17039.29    19877.44    185.02 o 
   5   1   2        9.93       18.86      3.14 o 
   6   1   2      278.90      213.05      7.22 o 
   7   1   2      206.23      209.61      6.81 o 
   8   1   2      279.48      208.39      7.66 o 
   9   1   2      108.00      112.18      8.80 o 
  10   1   2     2464.63     2304.24    125.26 o 
  11   1   2      160.24      182.84     11.05 o 
  12   1   2      585.27      583.43     25.74 o 
  13   1   2     2543.03     2389.62    121.51 o 
  14   1   2       34.77       23.76     13.36 o 
  15   1   2      103.52      117.63     20.46 o 
 -14   2   2      513.25      537.52     49.67 o 
 -13   2   2      818.46      808.37     69.32 o 
 -12   2   2     1111.33     1077.29     29.71 o 
 -11   2   2      465.39      494.60     18.80 o 
 -10   2   2      516.80      557.05     14.65 o 
  -9   2   2      677.69      669.17     14.37 o 
  -8   2   2     1195.03     1099.76     18.48 o 
  -7   2   2      128.84      109.68      6.05 o 
  -6   2   2     3921.39     3462.53     34.30 o 
  -5   2   2     4386.10     4525.44     38.97 o 
  -4   2   2     1686.35     1464.94     24.39 o 
  -3   2   2      910.88      969.83      9.92 o 
  -2   2   2    20217.00    21415.84    193.07 o 
  -1   2   2     1206.60     1146.78      8.44 o 
   0   2   2     2797.00     3264.53     22.86 o 
   1   2   2     9359.86     8547.88     63.81 o 
   2   2   2     2440.80     2809.18     25.89 o 
   3   2   2      100.47      145.23      7.10 o 
   4   2   2     8044.48     7736.49    109.66 o 
   5   2   2     2511.75     3037.06     28.66 o 
   6   2   2      716.97      828.03     11.30 o 
   7   2   2     7928.57     7058.50    118.02 o 
   8   2   2        4.82        5.99     16.74 o 
   9   2   2     1162.13     1111.15     24.35 o 
  10   2   2      236.67      246.75     12.67 o 
  11   2   2     1468.42     1542.01     32.78 o 
  12   2   2      891.35      799.96     30.21 o 
  13   2   2      315.59      268.09     22.28 o 
  14   2   2       43.23       45.13     11.14 o 
  15   2   2       26.85       31.18     16.99 o 
 -14   3   2       14.78       19.55     10.38 o 
 -13   3   2      179.67      158.85     16.94 o 
 -12   3   2     4118.69     4072.64    223.29 o 
 -11   3   2      554.31      517.64     16.50 o 
 -10   3   2      825.03      848.55     18.14 o 
  -9   3   2      589.81      512.85     15.50 o 
  -8   3   2       54.07       39.25      5.94 o 
  -7   3   2     1670.09     1624.03     19.38 o 
  -6   3   2      200.34      133.06     10.07 o 
  -5   3   2     2801.35     2236.73     21.00 o 
  -4   3   2       52.58       35.20      3.27 o 
  -3   3   2      165.68      230.73      4.61 o 
  -2   3   2     4776.18     4764.45     51.89 o 
   0   3   2    11231.42    11990.45     98.99 o 
   1   3   2      344.36      269.77      6.60 o 
   2   3   2     3636.31     3460.74     27.43 o 
   3   3   2       32.49      103.80      9.73 o 
   4   3   2      451.80      608.59      8.99 o 
   5   3   2     1454.61     1373.30     14.64 o 
   6   3   2      218.93      228.57      9.16 o 
   7   3   2     4028.46     4357.96     41.73 o 
   8   3   2      156.03      129.14      8.56 o 
   9   3   2      687.94      680.19     18.40 o 
  10   3   2      123.46      168.18     15.76 o 
  11   3   2      834.93      735.88     20.63 o 
  12   3   2        0.87       -4.89      8.32 o 
  13   3   2      886.32      852.13     27.73 o 
  14   3   2      174.03      204.16     15.24 o 
  15   3   2      222.49      237.65     25.24 o 
 -14   4   2       40.52       45.34     12.24 o 
 -13   4   2       85.56       88.20     12.36 o 
 -12   4   2     1519.31     1608.18     58.53 o 
 -11   4   2       77.07       63.90     10.39 o 
 -10   4   2      275.72      282.09     14.59 o 
  -9   4   2     1696.43     1702.41     30.72 o 
  -8   4   2     4895.47     4989.74     52.54 o 
  -7   4   2        4.39       15.96      4.61 o 
  -6   4   2       59.29       81.03     10.48 o 
  -5   4   2      658.63      570.73     10.90 o 
  -4   4   2     2093.51     2278.28     20.81 o 
  -3   4   2     1220.74     1198.93     16.69 o 
  -2   4   2    10477.27    11525.45    139.84 o 
  -1   4   2    16952.65    17332.57    991.07 o 
   0   4   2      204.55      324.03      5.85 o 
   1   4   2      590.47      393.23      7.00 o 
   2   4   2     7182.31     6382.27     51.74 o 
   3   4   2       22.08       18.36      4.21 o 
   4   4   2      765.85      593.65      8.87 o 
   5   4   2      675.95      586.44     11.10 o 
   6   4   2     4646.89     4893.03     45.38 o 
   7   4   2      949.10      912.46     19.81 o 
   8   4   2      223.40      202.42     10.81 o 
   9   4   2     2559.38     2508.15     56.44 o 
  10   4   2     1966.62     1959.04     38.41 o 
  11   4   2        4.43       11.65      8.67 o 
  12   4   2      932.70      915.04     37.55 o 
  13   4   2        0.08        6.07      7.75 o 
  14   4   2       90.62       96.02     17.65 o 
  15   4   2      103.20       99.81     19.14 o 
 -13   5   2       83.42       86.63     12.83 o 
 -12   5   2      149.90      176.88     13.65 o 
 -11   5   2      407.54      406.85     29.21 o 
 -10   5   2     1167.97     1093.95     29.06 o 
  -9   5   2        9.38       18.95      6.45 o 
  -8   5   2     1420.33     1458.34     23.83 o 
  -7   5   2     3868.05     3905.09     43.52 o 
  -6   5   2     1621.09     1724.02     19.92 o 
  -5   5   2     9960.21    10098.53     97.52 o 
  -4   5   2     6342.96     6826.60     85.85 o 
  -3   5   2        6.49       13.36      6.76 o 
  -2   5   2     1612.57     1424.79     19.01 o 
  -1   5   2      909.09      870.78      6.49 o 
   0   5   2     5127.04     4686.01     24.09 o 
   1   5   2      524.56      667.75      5.62 o 
   2   5   2      490.28      491.52      5.19 o 
   3   5   2       14.80       22.41      2.38 o 
   4   5   2      568.43      516.51      8.87 o 
   5   5   2     1312.42     1356.45     15.99 o 
   6   5   2      229.83      210.73      8.58 o 
   7   5   2      201.41      185.67     11.55 o 
   8   5   2      872.01      836.93     28.81 o 
   9   5   2       38.17       32.77      8.12 o 
  10   5   2       16.58       13.71      6.84 o 
  11   5   2     1603.41     1569.44     50.94 o 
  12   5   2      400.01      371.47     15.90 o 
  13   5   2      175.79      173.22     14.02 o 
  14   5   2       46.85       60.50     12.51 o 
 -13   6   2      212.78      226.01     19.39 o 
 -12   6   2        0.38       -2.65      7.29 o 
 -11   6   2      185.33      141.50     12.13 o 
 -10   6   2      329.90      308.17     15.91 o 
  -9   6   2      146.51      177.03     17.32 o 
  -8   6   2     1059.09      964.84     17.28 o 
  -7   6   2      320.20      362.85     10.38 o 
  -6   6   2     2218.73     2105.12     33.71 o 
  -5   6   2       20.35       31.18      6.27 o 
  -4   6   2     9504.54     9913.73    129.32 o 
  -3   6   2     3522.35     3233.51     41.39 o 
  -2   6   2      608.04      686.49      6.94 o 
  -1   6   2     3138.00     2784.90     20.70 o 
   0   6   2      144.97      200.01      2.57 o 
   1   6   2     5809.14     5385.54     35.64 o 
   2   6   2    14697.30    15408.21    115.38 o 
   3   6   2     1846.58     1923.35     15.62 o 
   4   6   2     2130.84     1991.93     17.08 o 
   5   6   2      338.47      450.91      9.09 o 
   6   6   2     2784.39     2929.35     33.94 o 
   7   6   2     1445.82     1337.76     19.06 o 
   8   6   2      471.11      450.86     12.56 o 
   9   6   2      236.39      228.24     12.69 o 
  10   6   2      605.87      512.97     15.46 o 
  11   6   2       80.36       81.59     12.69 o 
  12   6   2      216.35      213.59     13.79 o 
  13   6   2        0.22        5.22      6.55 o 
  14   6   2       15.51       22.48     10.06 o 
 -13   7   2       36.49       30.48     11.14 o 
 -12   7   2      175.78      168.59     16.94 o 
 -11   7   2      413.85      443.99     17.33 o 
 -10   7   2        6.18       12.38      7.52 o 
  -9   7   2        6.12       17.10      6.88 o 
  -7   7   2      377.29      419.80     16.01 o 
  -6   7   2       17.88       14.85      6.76 o 
  -5   7   2       12.05       23.10     10.56 o 
  -4   7   2      577.42      736.81     16.01 o 
  -3   7   2     1612.96     1601.59     18.50 o 
  -2   7   2       16.21       14.41      2.39 o 
  -1   7   2     2460.97     2896.24     37.21 o 
   0   7   2      561.34      531.92      4.65 o 
   1   7   2      579.36      567.08      6.44 o 
   2   7   2      272.72      273.66      7.69 o 
   3   7   2     2087.37     2076.61     16.56 o 
   4   7   2      426.55      468.80      7.26 o 
   5   7   2     4990.66     5147.40     50.45 o 
   6   7   2       52.47       67.93      5.00 o 
   7   7   2      215.75      233.71      8.24 o 
   8   7   2     4456.51     4597.53     48.77 o 
   9   7   2       22.77        9.21      4.95 o 
  10   7   2      686.72      747.01     14.72 o 
  11   7   2      905.75      842.06     16.86 o 
  12   7   2       30.72       32.51      7.89 o 
  13   7   2      762.30      728.40     21.44 o 
  14   7   2      229.11      262.74     14.73 o 
 -12   8   2        1.53        7.09     12.04 o 
 -11   8   2     1061.91     1054.27     51.67 o 
 -10   8   2      133.01      133.80     16.83 o 
  -9   8   2       51.10       51.14     12.54 o 
  -8   8   2       49.97       31.51     10.23 o 
  -7   8   2      967.52      869.63     23.28 o 
  -6   8   2     1254.17     1329.37     26.75 o 
  -5   8   2        0.85        5.61      5.77 o 
  -4   8   2     1230.54     1095.15     22.71 o 
  -3   8   2     1952.49     1909.15     14.40 o 
  -2   8   2     1608.84     1561.11     28.58 o 
  -1   8   2      818.96      879.62     10.38 o 
   0   8   2        9.04        3.25      1.45 o 
   1   8   2     7590.30     8081.10     59.96 o 
   2   8   2     2738.41     2489.62     19.27 o 
   3   8   2      807.82      770.53     10.13 o 
   4   8   2     2453.29     2617.63     23.24 o 
   5   8   2     1913.52     2039.23     26.49 o 
   6   8   2     1981.03     1850.78     22.25 o 
   7   8   2     2635.39     2748.05     37.22 o 
   8   8   2      325.75      328.24     11.23 o 
   9   8   2      195.10      146.33      8.38 o 
  10   8   2      113.41       96.27      9.42 o 
  11   8   2     1020.30     1017.22     21.05 o 
  12   8   2        3.21        8.66      8.88 o 
  13   8   2      463.61      493.63     18.50 o 
 -12   9   2      693.93      719.86     33.50 o 
 -11   9   2        1.44        7.26     11.71 o 
 -10   9   2      643.32      681.74     41.75 o 
  -9   9   2       85.62       79.85     14.19 o 
  -8   9   2        1.65        9.57      8.91 o 
  -7   9   2     2239.62     2282.12     43.28 o 
  -6   9   2      339.90      372.76     15.84 o 
  -5   9   2     2871.75     2758.22     43.31 o 
  -4   9   2       85.33       67.88      4.84 o 
  -3   9   2     1205.79     1344.60     12.24 o 
  -2   9   2     1920.95     1963.04     17.84 o 
  -1   9   2        8.72        6.17      2.24 o 
   0   9   2      520.00      563.12      6.48 o 
   1   9   2       50.62       66.24      3.66 o 
   2   9   2     1847.04     1892.71     17.53 o 
   3   9   2     4605.82     4717.30     38.20 o 
   4   9   2      128.28      134.46      6.50 o 
   5   9   2      485.44      519.44     13.25 o 
   6   9   2     1163.72     1128.17     14.78 o 
   7   9   2      515.30      553.99     13.72 o 
   8   9   2       33.93       37.50      6.95 o 
   9   9   2     2411.50     2411.53     27.81 o 
  10   9   2      283.66      283.72     12.77 o 
  11   9   2        2.74        2.42      6.21 o 
  12   9   2     1181.30     1207.96     23.23 o 
  13   9   2       62.82       48.48      9.94 o 
 -11  10   2      165.15      138.92     19.96 o 
 -10  10   2       61.39       49.66     14.52 o 
  -9  10   2      203.51      216.63     28.54 o 
  -8  10   2       75.10       83.32     13.69 o 
  -7  10   2      173.33      143.71     14.19 o 
  -6  10   2       33.53       31.27      3.64 o 
  -5  10   2     1024.10     1073.96     14.33 o 
  -4  10   2      274.83      271.30      6.56 o 
  -3  10   2      508.17      457.71      6.77 o 
  -2  10   2      470.47      512.83      7.57 o 
  -1  10   2     1026.56     1092.53     17.91 o 
   0  10   2       77.57      100.44      3.52 o 
   1  10   2       58.33       53.94      3.70 o 
   2  10   2      100.02       82.99      4.78 o 
   3  10   2       44.31       26.57      4.70 o 
   4  10   2      862.17      852.60     14.40 o 
   5  10   2       56.64       71.07      7.96 o 
   6  10   2     1117.38     1073.99     14.73 o 
   7  10   2       16.23       12.28      5.01 o 
   8  10   2      231.98      218.20     10.32 o 
   9  10   2      146.91      184.05      9.67 o 
  10  10   2        0.57        5.23      5.76 o 
  11  10   2      211.20      216.90     12.93 o 
  12  10   2      146.44      168.67     13.71 o 
 -11  11   2        4.65       18.48     14.35 o 
 -10  11   2      128.83      117.63     17.98 o 
  -9  11   2       82.17       58.24     14.52 o 
  -8  11   2      270.81      326.53     31.18 o 
  -7  11   2     1135.10     1112.08     16.26 o 
  -6  11   2       93.12       89.59      4.49 o 
  -5  11   2      492.25      467.60      7.66 o 
  -4  11   2        5.29        8.18      3.41 o 
  -3  11   2      642.83      749.70     11.53 o 
  -2  11   2       10.32       10.47      3.05 o 
  -1  11   2     1208.84     1256.16     36.90 o 
   0  11   2     1705.05     1846.54     34.52 o 
   1  11   2      729.60      714.79     13.61 o 
   2  11   2        8.93       17.11      3.68 o 
   3  11   2     3762.77     3621.17     33.35 o 
   4  11   2      504.83      516.84     10.66 o 
   5  11   2     1255.28     1285.16     17.73 o 
   6  11   2      851.47      840.42     13.78 o 
   7  11   2        3.08       -0.70      6.02 o 
   8  11   2      510.71      518.00     14.02 o 
   9  11   2        0.02        3.96      5.95 o 
  10  11   2     1168.60     1210.99     27.97 o 
  11  11   2       37.26       41.45      9.84 o 
 -10  12   2       96.99      114.00     18.48 o 
  -9  12   2      160.07      165.87     18.56 o 
  -8  12   2      913.79      865.74     52.82 o 
  -7  12   2      131.77      128.91      7.97 o 
  -6  12   2     1023.52     1043.60     29.48 o 
  -5  12   2        1.25        2.66      3.65 o 
  -4  12   2     1512.05     1434.56     26.42 o 
  -3  12   2     1675.39     1714.44     18.37 o 
  -2  12   2       16.23        7.29      4.45 o 
  -1  12   2        5.43        4.75      3.27 o 
   0  12   2      640.11      706.54     32.18 o 
   1  12   2       62.84       74.25      5.47 o 
   2  12   2      593.68      591.31     11.39 o 
   3  12   2       75.53       83.80      5.70 o 
   4  12   2       23.14       18.58      4.68 o 
   5  12   2       47.24       49.78      5.82 o 
   6  12   2      311.65      349.10     10.14 o 
   7  12   2      429.64      404.76     11.57 o 
   8  12   2        6.38        8.90      6.23 o 
   9  12   2     1200.70     1194.17     22.70 o 
  10  12   2      107.88      106.96     11.14 o 
  -9  13   2        4.76       10.64      9.21 o 
  -8  13   2       42.39       55.81     11.13 o 
  -7  13   2      256.57      266.19     18.11 o 
  -6  13   2       74.74       70.91     10.86 o 
  -5  13   2      813.34      862.97     11.56 o 
  -4  13   2       20.33       13.87      3.30 o 
  -3  13   2      191.60      199.42      8.58 o 
  -2  13   2     1702.07     1677.81     32.24 o 
  -1  13   2        1.59        3.41      7.59 o 
   0  13   2       84.20       88.43     12.70 o 
   1  13   2      439.10      484.88     10.54 o 
   2  13   2      131.16      132.81      6.37 o 
   3  13   2      195.47      179.73      8.54 o 
   4  13   2      231.12      227.58      8.39 o 
   5  13   2      288.78      295.21     10.50 o 
   6  13   2       37.26       26.34      7.09 o 
   7  13   2       71.57       97.28      8.31 o 
   8  13   2      201.46      201.22     12.00 o 
   9  13   2       75.67       60.84      8.78 o 
  -8  14   2      427.13      407.94     18.79 o 
  -7  14   2       58.33       16.80     13.20 o 
  -6  14   2      532.93      558.38     28.88 o 
  -5  14   2       97.42      137.02      5.82 o 
  -4  14   2      503.21      441.01      8.81 o 
  -3  14   2       33.86       31.87      5.53 o 
  -2  14   2      317.01      341.24     12.14 o 
  -1  14   2      977.96     1000.27     28.72 o 
   0  14   2        2.87        4.29      8.58 o 
   1  14   2      496.61      513.04     32.67 o 
   2  14   2      742.17      744.01     21.04 o 
   3  14   2        7.67        3.53      4.14 o 
   4  14   2      175.15      154.33      7.94 o 
   5  14   2      145.25      125.22      8.18 o 
   6  14   2      224.63      219.63     10.96 o 
   7  14   2      444.76      427.14     13.07 o 
   8  14   2       37.67       36.94      7.81 o 
  -6  15   2       66.86       65.47     35.47 o 
  -5  15   2       41.67       23.55     25.49 o 
  -4  15   2       62.58       55.91      9.63 o 
  -3  15   2      128.41      138.64      6.72 o 
  -2  15   2      508.45      496.51     16.34 o 
  -1  15   2        2.55        7.75     10.06 o 
   0  15   2      844.49      859.06     28.55 o 
   1  15   2      330.15      325.88     19.64 o 
   2  15   2      125.94       99.96      8.11 o 
   3  15   2       21.32       27.54      8.43 o 
   4  15   2       26.77       28.77      7.24 o 
   5  15   2       12.66       28.88      6.46 o 
   6  15   2        5.49       10.15      5.94 o 
  -4  16   2      277.85      310.89     28.79 o 
  -3  16   2        2.46        1.44     10.26 o 
  -2  16   2      534.27      666.56     23.84 o 
  -1  16   2      519.96      628.03     18.60 o 
   0  16   2       51.49       56.42     14.19 o 
   1  16   2      270.30      246.50     19.47 o 
   2  16   2       13.68        8.58     10.39 o 
   3  16   2       26.53       23.66      6.74 o 
   4  16   2       75.08       83.23     10.17 o 
  -3 -15   3      704.06      716.97     19.14 o 
  -2 -15   3      236.60      227.95     10.34 o 
  -1 -15   3       10.44       12.02      7.42 o 
   0 -15   3      112.04      101.12      6.75 o 
   1 -15   3       30.45       34.22      5.76 o 
   2 -15   3      241.23      224.81      7.88 o 
   3 -15   3       61.85       60.44      5.87 o 
   4 -15   3      376.81      359.95     10.49 o 
   5 -15   3       17.19       20.91      5.29 o 
   6 -15   3        2.26        6.60      6.76 o 
  -5 -14   3        7.09        5.12      4.93 o 
  -4 -14   3     1147.53     1145.72     16.12 o 
  -3 -14   3      624.92      618.67     17.00 o 
  -2 -14   3      111.88       75.09      8.67 o 
  -1 -14   3      154.97      182.48      9.03 o 
   0 -14   3      282.55      323.45     13.29 o 
   1 -14   3      176.02      175.53      6.72 o 
   2 -14   3        2.88       -2.02      3.71 o 
   3 -14   3      162.02      139.64      7.14 o 
   4 -14   3       73.52       78.41      6.52 o 
   5 -14   3       47.59       34.01      5.26 o 
   6 -14   3     1341.21     1379.55     31.58 o 
   7 -14   3      105.85      101.65      8.19 o 
   8 -14   3        5.12       -5.74      6.39 o 
  -7 -13   3      457.39      493.99     12.38 o 
  -6 -13   3       31.31       49.42      6.91 o 
  -5 -13   3      470.51      487.90     10.68 o 
  -4 -13   3      175.53      155.33     17.32 o 
  -3 -13   3      273.53      272.42      7.83 o 
  -2 -13   3      900.67      989.83     21.63 o 
  -1 -13   3       98.51      105.97      6.29 o 
   0 -13   3        7.74       14.40      5.68 o 
   1 -13   3      460.29      449.12     10.54 o 
   2 -13   3      105.06       82.90      5.92 o 
   3 -13   3      404.03      338.31      8.79 o 
   4 -13   3        3.46        8.06      3.75 o 
   5 -13   3      436.97      417.76     11.34 o 
   6 -13   3       70.19       72.66      6.83 o 
   7 -13   3      831.96      850.47     19.64 o 
   8 -13   3       94.65       94.05     11.01 o 
   9 -13   3       58.13       51.04      6.72 o 
  -8 -12   3      735.64      759.77     15.06 o 
  -7 -12   3      217.04      261.12    102.71 o 
  -6 -12   3      132.30      107.06      9.76 o 
  -5 -12   3      411.29      439.86      9.75 o 
  -4 -12   3      109.18      122.89      6.16 o 
  -3 -12   3      296.07      347.03      9.25 o 
  -2 -12   3       70.59       57.93      5.84 o 
  -1 -12   3     3305.87     3358.04     34.64 o 
   0 -12   3      733.50      768.48     13.56 o 
   1 -12   3      156.86      162.70      8.36 o 
   2 -12   3      516.70      565.14      8.75 o 
   3 -12   3        2.10        1.70      3.94 o 
   4 -12   3       35.76       33.20      4.29 o 
   5 -12   3      259.72      236.31      9.19 o 
   6 -12   3     1441.07     1382.06     23.38 o 
   7 -12   3      347.15      407.34     23.90 o 
   8 -12   3        0.14        8.76      6.37 o 
   9 -12   3       10.68       11.79      6.27 o 
  10 -12   3        0.56        2.51      5.78 o 
  -9 -11   3      686.89      722.12     15.27 o 
  -8 -11   3      152.84      137.17     10.99 o 
  -7 -11   3      116.57      122.02      8.55 o 
  -6 -11   3       78.84       75.10      7.10 o 
  -5 -11   3      291.66      345.46      9.62 o 
  -4 -11   3       36.99       34.14      4.69 o 
  -3 -11   3      205.59      220.08      7.88 o 
  -2 -11   3       16.98       11.87      3.32 o 
  -1 -11   3       42.57       30.29      6.05 o 
   0 -11   3     2281.32     2176.23     23.31 o 
   1 -11   3     1969.89     2027.93     20.42 o 
   2 -11   3     1161.62     1162.23     12.14 o 
   3 -11   3       37.22       29.97      4.28 o 
   4 -11   3      159.08      134.30      5.94 o 
   5 -11   3     3751.59     3853.39     46.70 o 
   6 -11   3       21.33       16.03      4.21 o 
   7 -11   3      108.86       98.47     17.41 o 
   8 -11   3      719.53      674.46     13.91 o 
   9 -11   3      304.89      327.20     17.66 o 
  10 -11   3       45.35       59.23     12.54 o 
  11 -11   3      674.80      641.63     26.57 o 
 -10 -10   3      126.80      103.52      8.70 o 
  -9 -10   3      745.80      766.94     19.40 o 
  -8 -10   3      393.41      443.66     18.66 o 
  -7 -10   3      112.20      129.62      7.13 o 
  -6 -10   3      484.56      587.55     11.77 o 
  -5 -10   3      817.77      795.99     12.82 o 
  -4 -10   3      134.64      151.43      6.54 o 
  -3 -10   3        5.10        4.02      2.65 o 
  -2 -10   3       91.51       59.87      3.86 o 
  -1 -10   3      348.52      392.63      7.25 o 
   0 -10   3       15.20        7.73      2.98 o 
   1 -10   3      600.82      619.99     10.07 o 
   2 -10   3       68.71       67.15      3.72 o 
   3 -10   3      597.33      577.99      9.73 o 
   4 -10   3     3528.89     3563.08     31.25 o 
   5 -10   3       11.19        3.94      3.46 o 
   6 -10   3     2256.42     2200.89     50.06 o 
   7 -10   3      628.31      541.55     14.94 o 
   8 -10   3       62.56       65.99     15.84 o 
   9 -10   3     1248.81     1218.84     29.72 o 
  10 -10   3      405.04      333.48     18.81 o 
  11 -10   3      400.46      451.13     33.83 o 
  12 -10   3      103.09       87.44     15.84 o 
 -11  -9   3      154.88      129.20     13.94 o 
 -10  -9   3      581.37      559.06     13.76 o 
  -9  -9   3        8.21        5.51      5.47 o 
  -8  -9   3        6.79        7.17      4.87 o 
  -7  -9   3      725.20      740.99     13.45 o 
  -6  -9   3       90.38       68.22      5.28 o 
  -5  -9   3      817.06      825.44     16.15 o 
  -4  -9   3     1716.26     1823.35     18.13 o 
  -3  -9   3      223.64      228.52      5.11 o 
  -2  -9   3     1125.35     1094.01     10.55 o 
  -1  -9   3     1245.25     1288.87     10.44 o 
   0  -9   3     1012.01     1035.71     12.13 o 
   1  -9   3      228.28      185.42      7.05 o 
   2  -9   3      583.92      684.18      7.55 o 
   3  -9   3     1297.86     1400.57     13.21 o 
   4  -9   3        0.86        6.69      2.67 o 
   5  -9   3     2881.60     3000.63     29.75 o 
   6  -9   3      739.02      691.50     11.49 o 
   7  -9   3      477.83      444.74     14.69 o 
   8  -9   3        5.57       11.22      7.09 o 
   9  -9   3        2.10       10.72     12.70 o 
  10  -9   3      106.71      113.51     13.20 o 
  11  -9   3        2.53        4.08      6.12 o 
  12  -9   3        6.61       13.43      7.99 o 
  13  -9   3      568.16      566.67     20.07 o 
 -11  -8   3      204.19      197.48     21.86 o 
 -10  -8   3       72.30       94.91      8.18 o 
  -9  -8   3     1035.27      990.26     16.19 o 
  -8  -8   3      350.50      370.92      9.98 o 
  -7  -8   3        7.95       18.54      5.45 o 
  -6  -8   3     3868.26     3894.44     44.76 o 
  -5  -8   3      133.32      134.42      6.15 o 
  -4  -8   3       86.32       88.43      4.32 o 
  -3  -8   3      658.26      599.78      7.22 o 
  -2  -8   3       26.82       29.08      2.75 o 
  -1  -8   3      959.35      849.01      7.83 o 
   0  -8   3      307.69      305.81      5.18 o 
   1  -8   3      367.70      361.14     10.23 o 
   2  -8   3      280.22      210.29      4.07 o 
   3  -8   3      129.98      174.67      4.17 o 
   4  -8   3     9652.95     9989.98     91.78 o 
   5  -8   3       12.01       32.43      4.76 o 
   7  -8   3      389.51      377.89     12.87 o 
   8  -8   3        0.51        0.41      6.02 o 
   9  -8   3      891.04      834.29     19.48 o 
  10  -8   3       43.39       29.76      8.21 o 
  11  -8   3       60.68       56.61     10.36 o 
  12  -8   3       27.80       47.79     11.01 o 
  13  -8   3       63.78       90.11     11.72 o 
 -12  -7   3       78.32       71.52     24.09 o 
 -11  -7   3      497.64      449.43     15.13 o 
 -10  -7   3     1391.41     1389.05     20.26 o 
  -9  -7   3      136.59       98.28      7.53 o 
  -8  -7   3     4303.87     4072.65     56.95 o 
  -7  -7   3     1413.02     1458.51     21.99 o 
  -6  -7   3       48.55       60.60      5.25 o 
  -5  -7   3       65.18       83.46      4.73 o 
  -4  -7   3      519.50      492.47      7.78 o 
  -3  -7   3     2680.69     2677.06     17.84 o 
  -2  -7   3     1763.64     1822.70     15.41 o 
  -1  -7   3       79.98       58.97      2.41 o 
   0  -7   3     6417.29     7272.07     51.80 o 
   1  -7   3       51.92       31.16      2.87 o 
   2  -7   3      749.19      727.95     13.99 o 
   3  -7   3     5205.35     5662.74     58.78 o 
   4  -7   3      368.16      372.94      9.49 o 
   5  -7   3       35.44       27.72      4.78 o 
   6  -7   3      154.06      138.10      7.75 o 
   7  -7   3       11.44       11.36      3.91 o 
   8  -7   3     1808.12     2057.73     26.82 o 
   9  -7   3      382.16      411.07     11.43 o 
  10  -7   3      654.78      690.24     15.51 o 
  11  -7   3        5.62        7.74      7.49 o 
  12  -7   3      272.76      317.18     17.24 o 
  13  -7   3      414.57      422.40     26.43 o 
  14  -7   3      249.48      245.09     36.71 o 
 -12  -6   3       85.17       60.84     26.26 o 
 -11  -6   3      671.86      717.12     16.82 o 
 -10  -6   3      103.37      119.88      8.38 o 
  -9  -6   3      291.75      307.07      9.57 o 
  -8  -6   3     1943.42     1903.73     20.97 o 
  -7  -6   3        1.28        1.43      5.61 o 
  -6  -6   3      102.58       82.64      5.06 o 
  -5  -6   3        3.96        8.77      2.80 o 
  -4  -6   3     1734.24     1575.64     13.07 o 
  -3  -6   3       36.29       13.81      2.88 o 
  -2  -6   3     5253.00     5809.24     34.89 o 
  -1  -6   3     3007.93     2785.70     27.39 o 
   0  -6   3     1490.68     1509.61     12.84 o 
   1  -6   3     6045.13     6314.73     63.58 o 
   2  -6   3    13543.96    14759.58    107.18 o 
   3  -6   3      424.94      417.03      5.91 o 
   4  -6   3     4625.07     4665.50     58.49 o 
   5  -6   3     1281.76     1406.99     13.78 o 
   6  -6   3      771.17      788.76     11.94 o 
   7  -6   3       27.29       23.59      5.04 o 
   8  -6   3      490.86      501.00     10.49 o 
   9  -6   3     1184.67     1145.70     17.50 o 
  10  -6   3        2.99       12.96      5.70 o 
  11  -6   3      102.08       92.11      9.21 o 
  12  -6   3     1037.13     1013.68     25.50 o 
  13  -6   3       52.28       54.23     10.14 o 
  14  -6   3      434.60      456.95     18.84 o 
 -13  -5   3       12.46        2.94      6.14 o 
 -12  -5   3      206.88      228.35     11.29 o 
 -11  -5   3      197.29      214.44     10.22 o 
 -10  -5   3      872.01      814.60     14.72 o 
  -9  -5   3      293.42      280.14     11.77 o 
  -8  -5   3      119.55      132.88      6.56 o 
  -7  -5   3     1791.01     1780.10     18.77 o 
  -6  -5   3     1047.49     1033.61     13.83 o 
  -5  -5   3      278.17      275.30      5.51 o 
  -4  -5   3       92.82       97.33      5.60 o 
  -3  -5   3     1034.10     1153.33      9.38 o 
  -2  -5   3       85.87       57.51      2.69 o 
  -1  -5   3     1070.96     1121.36      7.82 o 
   0  -5   3       48.77      103.74      3.05 o 
   1  -5   3     3382.71     3301.65     31.34 o 
   2  -5   3     1547.74     1413.57     17.11 o 
   3  -5   3      567.60      747.15      9.57 o 
   4  -5   3      123.80      109.41      5.13 o 
   5  -5   3     1964.78     2062.09     19.52 o 
   6  -5   3     2553.84     2521.27     23.32 o 
   7  -5   3      100.13       76.90      5.01 o 
   8  -5   3     2649.42     2600.03     27.81 o 
   9  -5   3       36.85       41.37      6.02 o 
  10  -5   3      941.64     1024.33     19.31 o 
  11  -5   3      567.14      458.81     14.00 o 
  12  -5   3      395.53      390.45     14.81 o 
  13  -5   3      867.35      850.73     31.11 o 
  14  -5   3      153.84      199.13     24.91 o 
  15  -5   3      437.48      458.94     25.82 o 
 -13  -4   3      181.57      163.98     46.16 o 
 -12  -4   3        7.17        8.04      6.21 o 
 -11  -4   3      374.33      366.25     13.40 o 
 -10  -4   3       18.11       31.83      6.04 o 
  -9  -4   3     4163.05     4036.22     37.12 o 
  -8  -4   3     2530.40     2420.27     31.39 o 
  -7  -4   3       19.10       26.26      3.93 o 
  -6  -4   3     1421.55     1385.61     15.55 o 
  -5  -4   3     3273.63     3434.99     25.27 o 
  -4  -4   3     4597.53     4669.13     32.02 o 
  -3  -4   3     2115.44     2128.15     12.86 o 
  -2  -4   3      314.60      278.45      3.64 o 
  -1  -4   3     6896.86     7580.68     41.13 o 
   0  -4   3       39.58       42.78      1.60 o 
   1  -4   3      605.14      566.10      3.60 o 
   2  -4   3       26.14       53.38     11.38 o 
   3  -4   3      125.72      124.45      2.92 o 
   4  -4   3     1011.34      918.57      9.41 o 
   5  -4   3      759.93      635.87     10.39 o 
   6  -4   3      100.90       86.91      7.26 o 
   7  -4   3     1077.23     1227.03     22.29 o 
   8  -4   3      175.23      193.17      7.16 o 
   9  -4   3      396.88      407.62     10.57 o 
  10  -4   3        1.41        3.13      4.65 o 
  11  -4   3      425.61      402.07     13.16 o 
  12  -4   3        3.73        4.85      6.12 o 
  13  -4   3      260.17      248.42     14.11 o 
  14  -4   3      943.64      943.77     74.44 o 
  15  -4   3      143.36      139.07     17.94 o 
 -13  -3   3       55.25       51.60     10.82 o 
 -12  -3   3      469.42      502.40     14.10 o 
 -11  -3   3       29.87       33.68      6.57 o 
 -10  -3   3      227.32      192.21      8.48 o 
  -9  -3   3      505.28      477.00     11.45 o 
  -8  -3   3      210.30      197.42      9.74 o 
  -7  -3   3      629.98      660.52     12.26 o 
  -6  -3   3        3.61        4.90      2.64 o 
  -5  -3   3     4984.21     5222.10     38.36 o 
  -4  -3   3       88.88      183.45      3.76 o 
  -3  -3   3      255.57      314.90      3.89 o 
  -2  -3   3      197.41      183.44      2.96 o 
  -1  -3   3      747.28      665.05      5.46 o 
   0  -3   3     1547.05     1498.14      6.63 o 
   1  -3   3      732.77      751.68      4.03 o 
   2  -3   3      140.90      121.95      1.63 o 
   3  -3   3      490.14      444.13      4.70 o 
   4  -3   3      347.56      301.61      4.26 o 
   5  -3   3     5066.44     4755.97     38.42 o 
   6  -3   3     1494.27     1515.32     16.43 o 
   7  -3   3     1466.96     1456.84     17.93 o 
   8  -3   3      131.95      184.31      9.40 o 
   9  -3   3     3712.66     3908.17     40.41 o 
  10  -3   3       24.98       16.84      5.70 o 
  11  -3   3      555.29      586.79     20.55 o 
  12  -3   3      188.97      171.45     11.36 o 
  13  -3   3      598.26      625.02     50.33 o 
  14  -3   3       56.65       47.81     31.35 o 
  15  -3   3      150.93      129.41     26.73 o 
 -13  -2   3      152.40      162.75     12.40 o 
 -12  -2   3       90.03       96.50     10.78 o 
 -11  -2   3      322.93      291.87     10.63 o 
 -10  -2   3        0.85       -2.01      4.81 o 
  -9  -2   3        5.61       12.30      4.86 o 
  -8  -2   3     1064.25     1030.24     12.69 o 
  -7  -2   3      153.12      147.00      7.54 o 
  -6  -2   3     1222.00     1157.29     11.37 o 
  -5  -2   3     2193.13     2405.75     19.52 o 
  -4  -2   3     5546.27     4939.13    114.93 o 
  -3  -2   3        3.51        7.27      2.45 o 
  -2  -2   3     1037.20      984.95      7.77 o 
  -1  -2   3     2960.81     2933.44     37.15 o 
   0  -2   3       71.50       44.70      2.39 o 
   1  -2   3    12282.09     9943.15    427.48 o 
   2  -2   3     3429.14     3002.07     18.43 o 
   3  -2   3       38.84       28.61      1.66 o 
   4  -2   3     3510.95     3439.73     25.73 o 
   5  -2   3       36.83       57.01      3.08 o 
   6  -2   3      237.15      169.22      6.27 o 
   7  -2   3      919.23      877.25     11.41 o 
   8  -2   3      773.07      721.02     11.58 o 
   9  -2   3      711.90      663.49     20.06 o 
  10  -2   3       36.28       44.82      6.72 o 
  11  -2   3      702.70      694.90     29.21 o 
  12  -2   3      145.52      173.92     13.79 o 
  13  -2   3       97.61      125.45     11.65 o 
  14  -2   3     1373.36     1265.45     91.87 o 
  15  -2   3      126.02      125.03     17.24 o 
 -14  -1   3        0.84        0.69      6.43 o 
 -13  -1   3      321.62      326.65     47.73 o 
 -12  -1   3      372.21      353.36     15.65 o 
 -11  -1   3     1127.58     1121.17     20.63 o 
 -10  -1   3     2350.41     2244.23     44.39 o 
  -9  -1   3      829.18      828.16     16.06 o 
  -8  -1   3      426.43      465.13     12.78 o 
  -7  -1   3      321.50      211.57      5.95 o 
  -6  -1   3        6.07        7.42      3.50 o 
  -5  -1   3       50.30       46.50      4.31 o 
  -4  -1   3     3703.48     3712.00     47.59 o 
  -3  -1   3     1381.60     1367.14     15.04 o 
  -2  -1   3     9861.96     9825.45     86.18 o 
  -1  -1   3     1960.78     1948.47     15.88 o 
   0  -1   3       30.56       56.97      2.55 o 
   1  -1   3        1.48        6.68      0.58 o 
   2  -1   3      180.13      278.56      2.79 o 
   3  -1   3      173.94      292.24      5.64 o 
   4  -1   3      886.53      684.93      7.18 o 
   5  -1   3     3903.04     3760.15     39.71 o 
   6  -1   3     3159.99     3138.28     27.45 o 
   7  -1   3       32.92       26.72      3.95 o 
   8  -1   3     1304.77     1190.11     15.57 o 
   9  -1   3       19.60       17.94      6.28 o 
  10  -1   3      409.91      394.01     13.50 o 
  11  -1   3      989.87     1133.88     20.41 o 
  12  -1   3      327.37      342.05     13.64 o 
  13  -1   3      991.01      953.61     64.05 o 
  15  -1   3      325.12      364.23     36.22 o 
 -14   0   3       66.24       61.52     10.95 o 
 -13   0   3        4.49       13.12      7.61 o 
 -12   0   3       29.10       46.37      7.43 o 
 -11   0   3      920.24      972.18     17.66 o 
 -10   0   3     1070.36     1016.61     21.51 o 
  -9   0   3        5.50        5.42      4.39 o 
  -8   0   3      292.58      259.72      8.95 o 
  -7   0   3     1840.43     1873.73     20.99 o 
  -6   0   3     4207.59     4412.95     32.63 o 
  -5   0   3      586.44      554.32      6.45 o 
  -4   0   3      892.46      745.82      8.74 o 
  -3   0   3      105.28      114.10      3.11 o 
  -2   0   3       39.74       38.85      1.48 o 
  -1   0   3     2376.53     3053.07     17.90 o 
   0   0   3      268.95       95.50      2.43 o 
   1   0   3      575.54     1023.41      6.31 o 
   2   0   3      601.45      494.21      5.31 o 
   3   0   3    26945.30    28399.80    267.32 o 
   4   0   3     6792.39     7562.87     72.64 o 
   5   0   3     1224.42     1439.31     13.67 o 
   6   0   3       97.71      103.59      4.72 o 
   7   0   3      725.54      777.12     12.97 o 
   8   0   3     4907.94     5289.02     50.49 o 
   9   0   3      122.99      138.65      9.73 o 
  10   0   3      568.55      536.51     18.65 o 
  11   0   3     1851.82     1777.12     56.08 o 
  12   0   3        5.12       -1.55      5.87 o 
  13   0   3        2.74       -4.59     21.69 o 
  14   0   3      175.74      185.89     18.73 o 
  15   0   3      179.93      162.84     21.45 o 
 -14   1   3      511.00      549.22     24.28 o 
 -13   1   3       76.86       77.18      9.09 o 
 -12   1   3      238.13      209.09     10.53 o 
 -11   1   3        5.12        6.14      5.42 o 
 -10   1   3       38.01       59.63      7.94 o 
  -9   1   3       58.32       62.37      7.26 o 
  -8   1   3     2000.06     1991.22     24.09 o 
  -7   1   3     1695.64     1731.32     22.19 o 
  -6   1   3     1103.66     1485.51     16.34 o 
  -5   1   3     2399.98     2153.39     21.64 o 
  -4   1   3      601.38      541.59      5.51 o 
  -3   1   3    14635.38    13724.06     97.05 o 
  -2   1   3     2103.04     2236.20     13.42 o 
  -1   1   3      774.79      950.30      6.29 o 
   0   1   3      352.10      679.95     20.64 o 
   1   1   3      110.60      278.69     21.21 o 
   2   1   3    33051.17    30968.07    362.96 o 
   3   1   3    56711.88    59497.82   1279.12 o 
   4   1   3     4716.13     5485.09     44.43 o 
   5   1   3      401.44      306.13     28.14 o 
   6   1   3     5000.41     5059.50     46.70 o 
   7   1   3       30.55       27.11      4.41 o 
   8   1   3      104.48      110.16      6.62 o 
   9   1   3      107.74      116.70      7.67 o 
  10   1   3     1151.28     1230.05     19.75 o 
  11   1   3       29.18       32.00      7.54 o 
  12   1   3       90.40       80.92     10.14 o 
  13   1   3      254.16      262.18     19.80 o 
  14   1   3       89.63       86.21     19.14 o 
  15   1   3      114.78      124.76     17.82 o 
 -14   2   3      268.97      266.62     13.30 o 
 -13   2   3      146.48      122.25     10.07 o 
 -12   2   3      764.60      783.97     20.95 o 
 -11   2   3        6.87       -3.97      6.43 o 
 -10   2   3      969.27     1020.30     22.88 o 
  -9   2   3     4359.22     4394.83     49.02 o 
  -8   2   3      637.86      659.63     13.86 o 
  -7   2   3      402.27      455.73     11.59 o 
  -6   2   3     2905.04     2859.92     28.04 o 
  -5   2   3      621.38      630.91      8.93 o 
  -4   2   3     6303.49     6564.77     57.08 o 
  -3   2   3     2459.18     2200.88     18.03 o 
  -2   2   3      735.74      579.91      4.92 o 
  -1   2   3    10475.68    11118.83     82.68 o 
   0   2   3     1661.81     1648.38     10.46 o 
   1   2   3     1605.08     1871.99     31.71 o 
   2   2   3      439.99      676.98     11.48 o 
   3   2   3      872.45      688.23      8.65 o 
   4   2   3    91883.24    95136.07   1211.10 o 
   5   2   3     5469.57     5642.46     75.84 o 
   6   2   3     8272.12     8030.07     72.10 o 
   7   2   3      933.98     1067.07     14.39 o 
   8   2   3     1091.19     1087.60     18.58 o 
   9   2   3     1360.68     1300.32     19.25 o 
  10   2   3        1.00       -0.71     10.39 o 
  11   2   3      106.85      115.78      9.98 o 
  12   2   3     5133.43     5002.41    198.40 o 
  13   2   3       17.88       24.56      9.14 o 
  14   2   3      735.04      688.55     44.89 o 
  15   2   3      124.49      144.03     20.79 o 
 -14   3   3       92.71       77.35      9.93 o 
 -13   3   3     1359.87     1401.51     71.98 o 
 -12   3   3      243.83      229.60     14.41 o 
 -11   3   3      185.44      176.51     14.66 o 
 -10   3   3        5.09        7.42      6.29 o 
  -9   3   3      921.09     1005.29     18.54 o 
  -8   3   3      374.91      453.77     13.44 o 
  -7   3   3       29.70       18.77      4.71 o 
  -6   3   3      550.51      419.98      8.57 o 
  -5   3   3      306.11      240.91     14.93 o 
  -4   3   3      497.86      476.22      8.37 o 
  -3   3   3       34.86       31.68      4.12 o 
  -2   3   3    13143.08    13185.71    105.86 o 
  -1   3   3      557.29      681.01      4.62 o 
   0   3   3     3813.52     4127.58     32.55 o 
   1   3   3      238.53      250.91      6.00 o 
   2   3   3     1411.42     1209.34     13.27 o 
   3   3   3      377.65      356.79      6.71 o 
   4   3   3       54.96       77.48      4.67 o 
   5   3   3     2418.25     2126.76     20.69 o 
   6   3   3       59.41       83.59      5.59 o 
   7   3   3     4372.00     4353.44     45.43 o 
   8   3   3     1368.21     1349.63     22.46 o 
   9   3   3      618.84      552.42     20.38 o 
  10   3   3     7323.77     7182.36    228.05 o 
  11   3   3      340.29      333.56     16.77 o 
  12   3   3     1231.23     1292.65     30.79 o 
  13   3   3     1727.92     1569.58     93.38 o 
  14   3   3      199.35      189.67     15.25 o 
  15   3   3      274.07      292.24     34.24 o 
 -13   4   3      176.31      128.58     23.84 o 
 -12   4   3       11.12       16.14     10.69 o 
 -11   4   3      217.76      200.99     13.24 o 
 -10   4   3       30.16       25.26      7.69 o 
  -9   4   3     1446.74     1486.64     23.17 o 
  -8   4   3       10.76       15.97      6.77 o 
  -7   4   3      584.19      487.57     10.79 o 
  -6   4   3     1422.33     1378.49     18.50 o 
  -5   4   3     1299.40     1276.24     14.95 o 
  -4   4   3     2823.93     2764.79     35.41 o 
  -3   4   3      435.04      368.74      9.08 o 
  -2   4   3    12215.10    13359.17    167.66 o 
  -1   4   3    24144.91    24226.89    332.21 o 
   0   4   3     2489.55     2474.61     21.37 o 
   1   4   3      862.52      677.55      8.47 o 
   2   4   3     4097.65     3423.70     30.70 o 
   3   4   3     4460.63     4604.98     38.85 o 
   4   4   3       12.85       15.60      4.35 o 
   5   4   3        5.28        2.97      3.32 o 
   6   4   3     2254.06     2269.86     29.68 o 
   7   4   3     1110.93     1082.77     15.68 o 
   8   4   3     1655.06     1518.40     20.86 o 
   9   4   3     1892.81     1929.28     43.53 o 
  10   4   3      636.09      638.93     22.45 o 
  11   4   3      825.76      805.87     52.49 o 
  12   4   3      501.72      551.04     57.34 o 
  13   4   3       42.95       44.24     10.31 o 
  14   4   3      237.34      238.38     16.44 o 
  15   4   3       63.77       98.33     22.60 o 
 -13   5   3      306.33      378.42     18.78 o 
 -12   5   3      174.50      177.87     14.00 o 
 -11   5   3      579.33      545.68     21.19 o 
 -10   5   3      212.36      242.65     12.83 o 
  -9   5   3       10.00       11.46      6.47 o 
  -8   5   3      727.86      682.63     14.70 o 
  -7   5   3      406.35      387.96     10.49 o 
  -6   5   3      125.77      142.46     10.64 o 
  -5   5   3     4363.09     4531.98     60.12 o 
  -4   5   3      247.87      291.58     10.07 o 
  -3   5   3      357.54      497.42     11.39 o 
  -2   5   3     2189.75     2213.75     28.61 o 
  -1   5   3       85.67       88.44      6.60 o 
   0   5   3       11.07       12.13      1.73 o 
   1   5   3      905.85      720.11      6.67 o 
   2   5   3     2395.19     2035.41     20.93 o 
   3   5   3        5.87        6.90      3.80 o 
   4   5   3     1239.58     1091.08     13.43 o 
   5   5   3     3863.02     4225.47     76.10 o 
   6   5   3      715.71      743.43     14.67 o 
   7   5   3      462.64      396.72     10.59 o 
   8   5   3     1469.61     1485.56     21.39 o 
   9   5   3      640.14      651.86     15.25 o 
  10   5   3      497.33      494.20     18.51 o 
  11   5   3     1133.36     1140.65     26.99 o 
  12   5   3     1341.72     1196.76     43.34 o 
  13   5   3      413.35      413.89     18.81 o 
  14   5   3        6.47       13.28      9.91 o 
  15   5   3       24.09       21.78     15.01 o 
 -13   6   3        1.94        4.15      8.74 o 
 -12   6   3        6.85        7.47      8.34 o 
 -11   6   3      304.41      370.50     16.33 o 
 -10   6   3      287.66      314.27     21.29 o 
  -9   6   3      176.85      170.70     12.84 o 
  -8   6   3       11.97        5.65      5.36 o 
  -7   6   3      887.51      867.48     22.12 o 
  -6   6   3      522.04      580.45     16.83 o 
  -5   6   3       15.46       19.30      6.27 o 
  -4   6   3       46.32       72.10      7.09 o 
  -3   6   3      223.22      165.18      8.42 o 
  -2   6   3     3887.79     4328.94     31.49 o 
  -1   6   3       69.92       78.25      1.65 o 
   0   6   3     1623.81     1855.98     12.54 o 
   1   6   3      342.91      362.72      4.83 o 
   2   6   3        7.83       13.18      2.03 o 
   3   6   3      459.05      358.03      9.14 o 
   4   6   3      212.01      186.16      6.88 o 
   5   6   3        4.56        3.58      3.79 o 
   6   6   3      155.61      151.76      7.75 o 
   7   6   3      462.77      455.57     11.88 o 
   8   6   3       63.20       84.05      8.19 o 
   9   6   3        5.44       13.44      7.75 o 
  10   6   3     1212.38     1186.61     25.55 o 
  11   6   3      142.92      125.94     12.70 o 
  12   6   3      185.36      168.04     13.48 o 
  13   6   3      252.03      227.56     15.69 o 
  14   6   3       39.88       37.23     11.85 o 
 -13   7   3       13.69        8.96      9.85 o 
 -12   7   3        2.71        0.33      6.88 o 
 -11   7   3       53.86       63.58     11.20 o 
 -10   7   3      584.38      569.78     21.78 o 
  -9   7   3        4.72        6.27      8.91 o 
  -8   7   3      100.55       64.18     11.55 o 
  -7   7   3       58.56       55.76      9.90 o 
  -6   7   3        0.98        0.33      5.11 o 
  -5   7   3     1106.04      977.15     21.30 o 
  -4   7   3     3828.62     4044.98     56.10 o 
  -3   7   3     1216.05     1246.10     17.01 o 
  -2   7   3      245.17      202.60      3.80 o 
  -1   7   3     1262.11     1194.93     27.92 o 
   0   7   3       55.60       39.15      2.89 o 
   1   7   3      697.71      718.19      7.53 o 
   2   7   3     4116.57     4100.61     28.92 o 
   3   7   3       66.83      101.29      5.20 o 
   4   7   3     1154.67     1217.05     13.12 o 
   5   7   3     1958.91     1971.36     17.90 o 
   6   7   3      754.40      724.84     16.42 o 
   7   7   3      722.68      713.18     17.67 o 
   8   7   3      900.73      939.30     18.22 o 
   9   7   3      205.89      232.07     13.61 o 
  10   7   3      256.74      290.07     13.53 o 
  11   7   3       63.67       60.88     12.50 o 
  12   7   3      845.21      800.17     22.46 o 
  13   7   3       74.84       74.53     10.06 o 
  14   7   3      139.92      148.97     12.92 o 
 -12   8   3      237.63      217.13     23.59 o 
 -11   8   3     1783.16     1790.28     48.55 o 
 -10   8   3      266.07      295.68     33.49 o 
  -9   8   3      461.74      505.28     23.10 o 
  -8   8   3      431.57      438.45     19.80 o 
  -7   8   3     1006.55      973.15     25.59 o 
  -6   8   3     3024.82     2946.06     48.27 o 
  -5   8   3       16.73       17.32      7.26 o 
  -4   8   3     1532.18     1594.33     13.81 o 
  -3   8   3      606.74      625.58     15.98 o 
  -2   8   3     1368.08     1348.37     17.59 o 
  -1   8   3      649.10      545.43     15.76 o 
   0   8   3      736.44      745.84      8.79 o 
   1   8   3      770.87      658.22      8.60 o 
   2   8   3      315.35      433.07      6.16 o 
   3   8   3      410.78      390.08      6.87 o 
   4   8   3     7704.56     7708.79     64.42 o 
   5   8   3       76.31      109.42      5.83 o 
   6   8   3      251.35      270.15      8.75 o 
   7   8   3        1.53       10.46      4.39 o 
   8   8   3       76.38       96.57      7.17 o 
   9   8   3      178.03      167.45      8.69 o 
  10   8   3      238.63      226.85     10.40 o 
  11   8   3      828.64      812.00     17.34 o 
  12   8   3       65.69       59.28      9.00 o 
  13   8   3      518.39      508.92     17.13 o 
 -12   9   3       70.84       86.28     19.63 o 
 -11   9   3       49.46       46.19     16.17 o 
 -10   9   3      789.80      859.70     32.18 o 
  -8   9   3      370.28      333.81     18.98 o 
  -7   9   3      550.36      509.45     20.79 o 
  -6   9   3     2047.50     1959.66     37.83 o 
  -5   9   3     1541.64     1539.90     14.88 o 
  -4   9   3      385.15      414.58      5.16 o 
  -3   9   3     2043.13     2107.68     17.94 o 
  -2   9   3     1133.71     1341.53     16.26 o 
  -1   9   3        4.12        2.75      1.59 o 
   0   9   3     1335.55     1134.94     11.29 o 
   1   9   3       22.66       20.17      2.56 o 
   2   9   3     2187.82     2209.24     19.60 o 
   3   9   3     1855.71     1760.07     17.31 o 
   4   9   3     1656.52     1708.27     16.72 o 
   5   9   3     1284.37     1223.73     15.31 o 
   6   9   3      735.50      762.91     16.02 o 
   7   9   3      510.00      520.01     24.74 o 
   8   9   3     1218.09     1256.14     20.29 o 
   9   9   3        7.66       10.22      6.08 o 
  10   9   3      553.08      538.70     14.05 o 
  11   9   3       25.90       39.10      8.01 o 
  12   9   3       60.04       73.15     10.75 o 
  13   9   3        6.24        9.64      8.53 o 
 -11  10   3      276.36      263.00     24.58 o 
 -10  10   3      486.50      479.20     26.73 o 
  -9  10   3       42.64       59.56     14.85 o 
  -8  10   3      118.29      113.01     24.09 o 
  -7  10   3       45.04       50.32     11.88 o 
  -6  10   3     1121.08     1059.48     17.33 o 
  -5  10   3       44.22       52.39      4.20 o 
  -4  10   3     2354.45     2383.78     32.83 o 
  -3  10   3        5.91        2.87      2.49 o 
  -2  10   3     1150.68     1117.55     13.95 o 
   0  10   3       91.81      112.19     11.05 o 
   1  10   3      729.47      702.99      8.59 o 
   2  10   3     1098.89     1124.86     11.88 o 
   3  10   3     1373.63     1435.50     16.90 o 
   4  10   3      552.14      510.61      9.01 o 
   5  10   3       33.10       18.77      4.40 o 
   6  10   3      432.45      444.21     12.72 o 
   7  10   3        3.82        3.90      4.30 o 
   8  10   3       98.51      116.27      7.95 o 
   9  10   3      446.71      475.91     14.48 o 
  10  10   3       72.41       63.38      8.37 o 
  11  10   3      301.31      323.31     14.79 o 
  12  10   3        1.23        6.90      7.08 o 
 -10  11   3      231.87      249.47     22.93 o 
  -9  11   3       10.61       17.16     12.37 o 
  -8  11   3      194.38      213.83     18.64 o 
  -7  11   3      935.38      845.13     38.54 o 
  -6  11   3       55.55       70.86      5.29 o 
  -5  11   3      130.33      146.70     13.02 o 
  -4  11   3      139.25      135.23      6.87 o 
  -3  11   3      211.54      208.20      7.85 o 
  -2  11   3      613.53      712.20     10.84 o 
  -1  11   3     1094.74     1117.69     26.91 o 
   0  11   3     7238.68     7420.18    110.24 o 
   1  11   3       57.43       54.95     16.72 o 
   2  11   3     3086.86     3067.29     28.26 o 
   3  11   3     3346.30     3597.90     31.43 o 
   4  11   3        2.00       -2.47      4.71 o 
   5  11   3      378.22      372.43      9.22 o 
   6  11   3        6.55        8.23      5.04 o 
   7  11   3       21.09       30.82      7.24 o 
   8  11   3      101.29      111.40      9.50 o 
   9  11   3      882.45      898.56     17.27 o 
  10  11   3      344.46      313.82     14.30 o 
  11  11   3       45.59       28.81      9.06 o 
 -10  12   3       54.39       63.02     17.49 o 
  -9  12   3      131.04      120.27     18.31 o 
  -8  12   3      228.98      194.33     26.87 o 
  -7  12   3      108.23      103.76      7.00 o 
  -6  12   3      722.34      669.21     32.06 o 
  -5  12   3      447.74      496.54     11.08 o 
  -4  12   3      271.41      340.30     11.81 o 
  -3  12   3       27.31       28.54      2.95 o 
  -2  12   3      313.98      313.63      8.09 o 
  -1  12   3     1171.81     1085.16     28.89 o 
   0  12   3       25.05       10.06      8.74 o 
   1  12   3     2486.77     2347.93     30.07 o 
   2  12   3      322.77      354.32     10.34 o 
   3  12   3      860.85      853.95     12.21 o 
   4  12   3      142.05      132.73      8.27 o 
   5  12   3      189.33      215.21      8.17 o 
   6  12   3      357.53      344.63     10.19 o 
   7  12   3      722.91      809.76     16.58 o 
   8  12   3      780.85      755.35     17.54 o 
   9  12   3     2290.37     2286.25     32.43 o 
  10  12   3       29.81       26.32      7.76 o 
  11  12   3      925.54      961.12     21.52 o 
  -9  13   3        0.03       -0.43      8.33 o 
  -8  13   3       34.95       28.69     10.40 o 
  -7  13   3       38.30       34.69      9.74 o 
  -6  13   3      250.53      230.84     10.77 o 
  -5  13   3       78.36       66.31      3.54 o 
  -4  13   3       61.60       32.13      4.33 o 
  -3  13   3     1002.01     1032.97     12.17 o 
  -2  13   3      404.69      437.06     14.16 o 
  -1  13   3      379.61      402.13     31.68 o 
   0  13   3       46.98       58.40     20.29 o 
   1  13   3     1452.64     1244.45     16.88 o 
   2  13   3      223.41      226.47      7.18 o 
   3  13   3      124.09      131.25     10.28 o 
   4  13   3      263.82      260.74     13.99 o 
   5  13   3      165.16      162.86      8.74 o 
   6  13   3      354.24      369.53     11.89 o 
   7  13   3     1307.82     1319.60     24.89 o 
   8  13   3        7.49       11.80      6.93 o 
   9  13   3       71.12       67.20     10.00 o 
  -7  14   3      302.11      304.21     16.75 o 
  -6  14   3      248.03      277.49     19.02 o 
  -5  14   3       95.89      148.36     14.42 o 
  -4  14   3      151.07      171.74     12.68 o 
  -3  14   3        0.65       -0.18      4.98 o 
  -2  14   3        2.58        4.70      6.27 o 
  -1  14   3      578.90      560.76     23.93 o 
   0  14   3       43.44       57.08     12.87 o 
   1  14   3      536.92      582.36     24.09 o 
   2  14   3      153.29      145.19      7.51 o 
   3  14   3      305.76      279.38      8.81 o 
   4  14   3       18.04       16.13      6.10 o 
   5  14   3      158.66      174.44      9.49 o 
   6  14   3       40.98       39.21      8.29 o 
   7  14   3       25.09       22.15      8.72 o 
   8  14   3      640.63      631.99     17.61 o 
  -6  15   3        2.38        1.30      8.30 o 
  -5  15   3      277.18      345.94     16.91 o 
  -4  15   3      182.71      227.77     13.95 o 
  -3  15   3      228.19      258.91     13.98 o 
  -2  15   3      453.91      473.02     19.17 o 
  -1  15   3       31.63        9.24     17.49 o 
   0  15   3      713.86      643.64     26.57 o 
   2  15   3      281.15      284.29     11.71 o 
   3  15   3        5.60        8.06      6.57 o 
   4  15   3      179.64      197.22     12.14 o 
   5  15   3      161.08      137.13     11.75 o 
   6  15   3       43.34       38.46      7.21 o 
   7  15   3     1183.09     1093.81     24.16 o 
  -4  16   3       92.90       65.46     41.16 o 
  -3  16   3       15.66       11.65     10.81 o 
  -2  16   3        3.90        4.23      8.48 o 
  -1  16   3      484.93      469.41     25.74 o 
   0  16   3        2.72       -1.65      9.40 o 
   1  16   3      228.17      296.66     21.12 o 
   2  16   3       25.89        9.73     11.38 o 
   3  16   3      728.14      757.95     39.69 o 
   4  16   3      422.04      405.47     12.09 o 
  -2 -15   4        6.31       10.66      8.17 o 
  -1 -15   4       30.67       42.27      8.79 o 
   0 -15   4       14.49       18.46      4.36 o 
   1 -15   4      140.84      119.09      7.57 o 
   2 -15   4       12.08        1.69      3.78 o 
   3 -15   4      251.27      245.90      8.42 o 
   4 -15   4        9.12        8.86      4.84 o 
   5 -15   4       23.60       50.40      8.45 o 
  -5 -14   4      214.54      219.04      9.78 o 
  -4 -14   4     1172.74     1135.02     17.29 o 
  -3 -14   4      119.46       96.77      7.73 o 
  -2 -14   4        2.77       11.05      4.48 o 
  -1 -14   4      249.91      220.11     14.35 o 
   0 -14   4      207.04      171.26      7.93 o 
   1 -14   4      499.12      456.39     10.19 o 
   2 -14   4     1211.95     1175.00     17.78 o 
   3 -14   4      148.92      147.27      7.80 o 
   4 -14   4       36.98       64.62      8.56 o 
   5 -14   4      644.02      651.44     12.95 o 
   6 -14   4     1043.92     1027.28     15.41 o 
   7 -14   4        5.76       11.46      6.10 o 
  -6 -13   4        2.05       12.29      5.65 o 
  -5 -13   4      385.20      387.89     10.92 o 
  -4 -13   4        5.77        5.41      3.72 o 
  -3 -13   4      542.28      452.24    177.07 o 
  -2 -13   4      176.61      176.69      8.79 o 
  -1 -13   4        0.62        0.97      3.46 o 
   0 -13   4     1670.22     1821.66     18.08 o 
   1 -13   4       12.22       16.25      4.21 o 
   2 -13   4     1179.52     1302.03     15.37 o 
   3 -13   4       34.16       59.97      5.99 o 
   4 -13   4       12.93       10.46      4.36 o 
   5 -13   4     1116.29     1096.41     17.59 o 
   6 -13   4       58.36       71.91      6.64 o 
   7 -13   4      790.86      739.56     13.77 o 
   8 -13   4        2.61        8.93      6.18 o 
   9 -13   4        0.32       -2.79      5.92 o 
  -7 -12   4       23.65       19.23      6.34 o 
  -6 -12   4       12.17       17.09      5.58 o 
  -5 -12   4      307.83      320.06     14.92 o 
  -4 -12   4     1628.67     1623.48     19.16 o 
  -3 -12   4        8.71        5.19      3.47 o 
  -2 -12   4      367.17      355.32     11.01 o 
  -1 -12   4      155.02      134.95      6.08 o 
   0 -12   4     3014.47     3019.26     58.34 o 
   1 -12   4      934.86     1029.48     11.61 o 
   2 -12   4      172.04      160.70      5.38 o 
   3 -12   4       95.62      109.11      9.97 o 
   4 -12   4      364.36      412.25      9.01 o 
   5 -12   4       66.95       59.20      6.59 o 
   6 -12   4     1928.68     1814.38     23.96 o 
   7 -12   4       38.33       34.08      5.22 o 
   8 -12   4      313.15      292.55     11.16 o 
   9 -12   4        2.80        0.58      5.18 o 
  10 -12   4        0.02       -3.13      8.41 o 
  -8 -11   4     1131.95     1123.10     19.58 o 
  -7 -11   4       59.96       52.29      5.98 o 
  -6 -11   4       12.25       18.14      4.68 o 
  -5 -11   4     1564.29     1654.12     17.93 o 
  -4 -11   4      299.50      299.46      8.27 o 
  -3 -11   4      386.07      294.72      7.22 o 
  -2 -11   4      435.02      472.21      7.89 o 
  -1 -11   4      679.54      721.78     10.30 o 
   0 -11   4      243.36      241.03      8.86 o 
   1 -11   4      105.39      132.75      5.33 o 
   2 -11   4     1277.23     1384.48     14.50 o 
   3 -11   4     1439.79     1449.32     14.18 o 
   4 -11   4     1442.73     1402.19     15.65 o 
   5 -11   4     3462.78     3597.69     36.25 o 
   6 -11   4      772.35      782.57     12.69 o 
   7 -11   4      176.20      163.64     10.39 o 
   8 -11   4      590.37      582.46     15.71 o 
   9 -11   4        1.37       -1.62      5.28 o 
  10 -11   4      681.16      670.19     24.09 o 
  11 -11   4      361.20      361.52     21.12 o 
  -9 -10   4      338.07      349.78     14.90 o 
  -8 -10   4       18.58       14.81     14.51 o 
  -7 -10   4      771.78      759.17     13.27 o 
  -6 -10   4     2017.67     2089.10     23.38 o 
  -5 -10   4       76.44       87.64      5.98 o 
  -4 -10   4      132.63      143.14      5.31 o 
  -3 -10   4      114.96      134.08      5.96 o 
  -2 -10   4       17.48       20.14      3.53 o 
  -1 -10   4      162.95      177.46      5.43 o 
   0 -10   4      651.96      579.41     14.88 o 
   1 -10   4      445.82      497.86      6.60 o 
   2 -10   4      846.34      874.84      9.62 o 
   3 -10   4        9.13        8.38      3.51 o 
   4 -10   4     1819.31     1930.37     22.57 o 
   5 -10   4      825.48      782.65     11.01 o 
   6 -10   4      128.87      167.24     22.11 o 
   7 -10   4       86.27       68.04      6.23 o 
   8 -10   4      269.15      274.72     14.19 o 
   9 -10   4     1597.07     1599.16     34.01 o 
  10 -10   4       10.03        7.92      8.41 o 
  11 -10   4      842.38      846.84     28.22 o 
  12 -10   4      388.30      400.30     35.15 o 
 -10  -9   4      376.72      414.64     13.34 o 
  -9  -9   4       53.86       33.20      6.97 o 
  -8  -9   4       28.50       48.53      6.04 o 
  -7  -9   4      169.92      177.33      8.13 o 
  -6  -9   4      837.12      932.43     21.89 o 
  -5  -9   4      314.24      307.67      8.20 o 
  -4  -9   4       95.02       92.20      5.13 o 
  -3  -9   4     2758.90     2676.23     20.82 o 
  -2  -9   4      334.49      353.61      6.98 o 
  -1  -9   4      580.66      613.41     11.59 o 
   0  -9   4      233.13      261.31      6.53 o 
   1  -9   4     1161.54     1125.08      9.69 o 
   2  -9   4      500.63      534.64      7.37 o 
   3  -9   4      623.26      634.66     11.53 o 
   4  -9   4      243.40      179.99      5.14 o 
   5  -9   4      185.41      173.23      6.18 o 
   6  -9   4     1634.89     1552.71     24.94 o 
   7  -9   4      932.07      986.62     20.80 o 
   8  -9   4      831.52      925.14     21.95 o 
   9  -9   4      386.92      365.33     16.34 o 
  10  -9   4     1331.23     1280.14     30.87 o 
  11  -9   4       92.61      111.09     10.09 o 
  12  -9   4      285.10      259.56     13.71 o 
  13  -9   4      451.94      392.94     17.26 o 
 -11  -8   4       56.71       26.75     13.68 o 
 -10  -8   4       55.99       53.13      8.50 o 
  -9  -8   4      212.40      243.03      9.44 o 
  -8  -8   4       27.83       35.95     10.77 o 
  -7  -8   4     1668.71     1780.12     21.28 o 
  -6  -8   4     1652.01     1813.96     22.55 o 
  -5  -8   4     1986.23     1948.86     27.96 o 
  -4  -8   4      724.57      707.37      7.98 o 
  -3  -8   4      491.64      517.00      6.96 o 
  -2  -8   4      859.94      881.76      7.67 o 
  -1  -8   4     1792.38     1860.72     28.28 o 
   0  -8   4       88.93       97.76      4.41 o 
   1  -8   4      295.88      230.91      4.37 o 
   2  -8   4      191.31      232.75      3.88 o 
   3  -8   4      353.55      355.15      6.02 o 
   4  -8   4        8.28        9.67      2.62 o 
   5  -8   4      359.35      439.31      9.58 o 
   6  -8   4      958.20      956.83     17.33 o 
   7  -8   4      121.06      123.58      8.91 o 
   8  -8   4      217.56      195.52      8.58 o 
   9  -8   4      690.84      707.27     14.12 o 
  10  -8   4        6.87       14.08      8.08 o 
  11  -8   4      133.85      144.66     11.96 o 
  12  -8   4       12.41        7.55      6.93 o 
  13  -8   4       39.43       45.30     12.70 o 
 -11  -7   4       18.44        4.06      5.56 o 
 -10  -7   4       14.85       15.91      5.76 o 
  -9  -7   4       10.53       13.99      5.15 o 
  -8  -7   4      123.86      143.28      7.21 o 
  -7  -7   4     2558.64     2547.28     33.98 o 
  -6  -7   4      230.04      242.27      7.64 o 
  -5  -7   4     3115.29     3109.29     26.70 o 
  -4  -7   4      916.31      962.88      9.79 o 
  -3  -7   4     5352.36     5239.78     38.33 o 
  -2  -7   4        9.01       22.09      3.07 o 
  -1  -7   4      318.69      343.57      5.05 o 
   0  -7   4     1147.04     1039.65      9.41 o 
   1  -7   4      355.41      420.79      4.21 o 
   2  -7   4      386.49      348.92      8.12 o 
   3  -7   4     5688.27     5771.89     40.10 o 
   4  -7   4       36.87       49.71      3.91 o 
   5  -7   4     1930.14     1679.18     22.64 o 
   6  -7   4        7.61       18.83      5.11 o 
   7  -7   4      770.82      761.21     15.75 o 
   8  -7   4      628.79      626.11     11.61 o 
   9  -7   4      275.25      282.34      9.61 o 
  10  -7   4      595.55      566.99     16.08 o 
  11  -7   4      399.93      407.05     15.10 o 
  12  -7   4        6.97        1.75      5.83 o 
  13  -7   4       20.69       13.78      8.05 o 
  14  -7   4      137.06      108.55     15.26 o 
 -12  -6   4       12.34        6.68      6.21 o 
 -11  -6   4      359.77      354.31     12.18 o 
 -10  -6   4      127.61      113.21      8.12 o 
  -9  -6   4     1767.29     1795.25     21.58 o 
  -8  -6   4       25.23       43.70      5.87 o 
  -7  -6   4      287.88      275.87      7.36 o 
  -6  -6   4     1174.22     1208.14     15.93 o 
  -5  -6   4      350.10      348.38      6.98 o 
  -4  -6   4      574.59      509.21      9.29 o 
  -3  -6   4      926.48     1013.65      8.02 o 
  -2  -6   4     2682.05     2556.86     16.43 o 
  -1  -6   4        4.87       11.27      2.45 o 
   0  -6   4     2029.25     2419.75     18.62 o 
   1  -6   4     4958.95     5242.84     33.30 o 
   2  -6   4      770.93      799.21      6.53 o 
   3  -6   4     3586.97     3630.55     30.87 o 
   4  -6   4     4408.25     4507.82     50.35 o 
   5  -6   4        0.44        0.02      1.90 o 
   6  -6   4     1313.04     1346.31     15.83 o 
   7  -6   4      414.07      370.56     15.92 o 
   8  -6   4      110.54      148.10      6.64 o 
   9  -6   4      198.00      169.71     17.82 o 
  10  -6   4      702.86      755.13     17.96 o 
  11  -6   4      778.91      756.26     17.33 o 
  12  -6   4      352.15      372.88     17.05 o 
  13  -6   4      663.24      642.75     48.60 o 
  14  -6   4      210.35      197.70     28.71 o 
 -12  -5   4      125.33      116.34     80.76 o 
 -11  -5   4     1006.48      885.86     22.91 o 
 -10  -5   4      522.03      582.87     13.04 o 
  -9  -5   4      688.79      710.16     12.82 o 
  -8  -5   4     1986.16     1821.98     19.59 o 
  -7  -5   4     2366.28     2350.08     21.81 o 
  -6  -5   4       44.32       30.24      3.71 o 
  -5  -5   4     1982.06     1843.74     15.50 o 
  -4  -5   4      398.30      509.22      6.98 o 
  -3  -5   4     1601.68     1334.79      9.76 o 
  -2  -5   4       23.02       10.78      1.37 o 
  -1  -5   4     2206.79     2272.81     17.11 o 
   0  -5   4      572.86      592.88      8.69 o 
   1  -5   4      397.22      442.80      6.50 o 
   2  -5   4    11005.51    11613.59     77.11 o 
   3  -5   4      626.97      515.50     11.97 o 
   4  -5   4      201.29      147.42      9.08 o 
   5  -5   4     2004.91     2034.33     17.41 o 
   6  -5   4      443.62      472.65      7.35 o 
   7  -5   4     2103.78     2139.95     21.81 o 
   8  -5   4     1068.26     1112.70     16.97 o 
   9  -5   4      581.85      582.20     18.32 o 
  10  -5   4      110.70       93.25      9.34 o 
  11  -5   4       50.88       42.49      8.85 o 
  12  -5   4      369.16      410.54     26.90 o 
  13  -5   4       18.40        9.32      7.62 o 
  14  -5   4      203.37      228.75     40.18 o 
  15  -5   4     1505.39     1416.66    111.11 o 
 -13  -4   4        6.39        4.08      6.99 o 
 -12  -4   4       99.70       62.24     23.13 o 
 -11  -4   4      266.39      331.72     13.18 o 
 -10  -4   4      904.47      924.80     15.59 o 
  -9  -4   4     1970.46     1904.36     23.11 o 
  -8  -4   4     1346.10     1446.21     19.42 o 
  -7  -4   4      513.33      538.86      9.82 o 
  -6  -4   4     2918.31     2911.03     26.65 o 
  -5  -4   4       83.17      106.26      3.97 o 
  -4  -4   4     3551.40     3753.69     27.07 o 
  -3  -4   4     3504.70     3513.83     20.50 o 
  -2  -4   4      702.66      683.34      4.82 o 
  -1  -4   4     1190.21      905.15      5.03 o 
   0  -4   4      200.90      169.01      7.30 o 
   1  -4   4      334.18      337.60      6.01 o 
   2  -4   4     5698.12     5701.69    123.53 o 
   3  -4   4      896.90     1005.25     12.14 o 
   4  -4   4     1841.66     1465.37     11.63 o 
   5  -4   4      148.99       91.83      3.31 o 
   6  -4   4     1587.27     1438.85     14.19 o 
   7  -4   4     4297.85     4464.98     40.66 o 
   8  -4   4       25.85       11.00      4.01 o 
   9  -4   4      126.85      186.08      9.13 o 
  10  -4   4     1837.56     1800.66     23.93 o 
  11  -4   4       57.52       45.51      9.00 o 
  12  -4   4       21.66       20.51      7.51 o 
  13  -4   4     1274.88     1238.13     63.81 o 
  14  -4   4      562.68      550.27     45.96 o 
  15  -4   4       39.37       30.30     10.79 o 
 -13  -3   4      105.31       94.31     27.16 o 
 -12  -3   4      173.56      207.72     13.43 o 
 -11  -3   4      400.70      377.08     14.79 o 
 -10  -3   4      195.04      184.93      8.53 o 
  -9  -3   4      768.13      788.00     14.04 o 
  -8  -3   4      135.89      157.86      6.50 o 
  -7  -3   4      461.55      426.69      7.94 o 
  -6  -3   4     3949.36     3857.50     29.73 o 
  -5  -3   4     4348.06     4293.88     31.15 o 
  -4  -3   4      810.16      911.61      8.04 o 
  -3  -3   4      113.31       54.45      2.91 o 
  -2  -3   4       23.01       18.23      1.78 o 
  -1  -3   4      972.29      880.01      8.39 o 
   0  -3   4     6051.42     5886.13     49.15 o 
   1  -3   4     1010.24     1019.98     13.57 o 
   2  -3   4     3610.34     3610.90     27.14 o 
   3  -3   4     5054.93     4709.73     33.46 o 
   4  -3   4      216.48      204.25      4.08 o 
   5  -3   4     2514.23     2440.20     19.94 o 
   6  -3   4       47.58       37.25      3.31 o 
   7  -3   4      313.76      287.68      6.74 o 
   8  -3   4     1231.60     1118.90     14.57 o 
   9  -3   4      167.16      185.90      7.84 o 
  10  -3   4      497.06      488.62     14.24 o 
  11  -3   4        0.77        4.78      5.40 o 
  12  -3   4     1272.38     1209.67     33.35 o 
  13  -3   4       24.61       17.40      9.59 o 
  14  -3   4       23.42       15.59     10.64 o 
  15  -3   4      473.22      504.28     47.11 o 
 -13  -2   4       47.57       50.01      8.66 o 
 -12  -2   4      346.47      320.31     13.88 o 
 -11  -2   4      100.00       77.74     10.14 o 
 -10  -2   4      632.67      621.41     13.89 o 
  -9  -2   4      573.85      558.27     11.95 o 
  -8  -2   4      444.53      468.47      9.89 o 
  -7  -2   4     1430.52     1367.97     14.30 o 
  -6  -2   4      241.84      222.73      5.96 o 
  -5  -2   4     1498.23     1705.45     22.87 o 
  -4  -2   4      284.71      214.23      3.88 o 
  -3  -2   4      959.08      800.98      5.81 o 
  -2  -2   4    10117.97     9561.18     75.25 o 
  -1  -2   4      888.19      955.45      7.92 o 
   0  -2   4       12.09       21.98      2.75 o 
   1  -2   4      489.68      503.38      5.12 o 
   2  -2   4     1468.91     1558.02     25.80 o 
   3  -2   4      661.51      667.65     18.83 o 
   4  -2   4      871.34      924.04     12.72 o 
   5  -2   4       12.54       21.95      3.01 o 
   6  -2   4      970.41     1048.06     12.71 o 
   7  -2   4     1590.17     1632.29     18.96 o 
   8  -2   4     1906.26     1941.78     21.23 o 
   9  -2   4      613.82      599.65     11.88 o 
  10  -2   4      213.54      183.67     10.95 o 
  11  -2   4     3335.54     3186.57    181.86 o 
  12  -2   4        1.11        6.35      6.40 o 
  13  -2   4       21.64       21.00      8.22 o 
  14  -2   4     1506.17     1546.71    108.23 o 
  15  -2   4       15.46       24.86     10.32 o 
 -13  -1   4      526.02      523.65     18.81 o 
 -12  -1   4      325.70      334.37     13.59 o 
 -11  -1   4     1789.80     1888.10     42.95 o 
 -10  -1   4      724.96      713.57     13.64 o 
  -9  -1   4      147.82      131.91      7.72 o 
  -8  -1   4      763.61      718.16     10.81 o 
  -7  -1   4     1590.28     1753.47     17.88 o 
  -6  -1   4      286.22      331.02      6.72 o 
  -5  -1   4    13380.71    13643.82    104.45 o 
  -4  -1   4      411.76      393.49      4.96 o 
  -3  -1   4     1798.30     1944.00     12.31 o 
  -2  -1   4      518.14      483.10      4.29 o 
  -1  -1   4       29.81       25.77      2.12 o 
   0  -1   4     3251.27     3122.06     15.50 o 
   1  -1   4    12947.23    12419.14     84.09 o 
   2  -1   4     1408.74     1308.45      8.59 o 
   3  -1   4      479.99      376.00      4.30 o 
   4  -1   4      112.57       38.13      5.69 o 
   5  -1   4     4959.21     5146.30     48.72 o 
   6  -1   4     2449.67     2386.30     23.29 o 
   7  -1   4     4494.38     4568.12     50.95 o 
   8  -1   4      159.54      138.23      6.62 o 
   9  -1   4     1372.84     1403.75     23.70 o 
  10  -1   4      959.42      885.68     25.92 o 
  11  -1   4      173.87      201.35     10.69 o 
  12  -1   4     1567.15     1457.87    101.97 o 
  13  -1   4     1883.18     1762.69     75.14 o 
  14  -1   4        9.89       12.61      8.56 o 
  15  -1   4      317.17      267.79     23.59 o 
 -13   0   4      166.86      152.51     12.15 o 
 -12   0   4      201.84      205.56     16.64 o 
 -11   0   4      147.19      126.10     10.62 o 
 -10   0   4       46.95       21.28      5.44 o 
  -9   0   4      104.74      141.54     10.73 o 
  -8   0   4      207.53      219.26      7.72 o 
  -7   0   4     3760.44     3866.30     31.09 o 
  -6   0   4        3.61       10.18      2.85 o 
  -5   0   4     3421.10     3471.03     24.94 o 
  -4   0   4     7359.67     7227.45     49.48 o 
  -3   0   4      178.65      161.03      2.92 o 
  -2   0   4      120.75       69.90      2.79 o 
  -1   0   4     1733.80     1497.49     16.26 o 
   0   0   4    13914.74    12547.83    109.69 o 
   1   0   4     1158.85      900.23     13.06 o 
   2   0   4     1022.56     1320.32      9.88 o 
   3   0   4    22745.47    25130.77    331.74 o 
   4   0   4     1314.74     1063.97    141.09 o 
   5   0   4      174.49      176.66      4.82 o 
   6   0   4      188.31       99.08      6.19 o 
   7   0   4     4574.32     4992.65     45.34 o 
   8   0   4    10295.88    10317.95    230.53 o 
   9   0   4     2261.51     2216.30     43.30 o 
  10   0   4        4.97        4.99      6.07 o 
  11   0   4     3008.02     3075.35     97.28 o 
  12   0   4      873.47      802.94     40.85 o 
  13   0   4       51.08       88.53     10.82 o 
  15   0   4       24.71       11.80      9.56 o 
 -13   1   4      665.95      719.01     27.35 o 
 -12   1   4       75.16       53.65      8.96 o 
 -11   1   4       33.89       28.59      6.31 o 
 -10   1   4     1167.05     1173.83     24.27 o 
  -9   1   4      134.45      113.81      7.13 o 
  -8   1   4      290.83      249.85      7.14 o 
  -7   1   4       78.83      121.63      5.08 o 
  -6   1   4     2695.80     2555.26     21.48 o 
  -5   1   4       63.88       83.26      3.80 o 
  -4   1   4        1.60       18.94      4.29 o 
  -3   1   4     8344.82     8877.49    102.42 o 
  -2   1   4      519.57      613.58      4.17 o 
  -1   1   4     2445.11     2367.32     13.62 o 
   0   1   4     5331.46     4740.10     33.38 o 
   1   1   4    10142.62     9410.19     72.35 o 
   2   1   4      128.47       33.32      4.87 o 
   3   1   4    44196.90    48351.25    522.55 o 
   4   1   4     7842.14     6867.30     56.42 o 
   5   1   4     1296.48     1225.63     12.85 o 
   6   1   4      332.41      300.92      8.45 o 
   7   1   4       20.36       36.77      5.80 o 
   8   1   4      145.06      163.20      9.90 o 
   9   1   4      806.30      713.97     14.00 o 
  10   1   4      691.24      690.92     16.84 o 
  11   1   4     1845.84     1760.30     78.62 o 
  12   1   4      326.93      341.83     14.08 o 
  13   1   4      465.65      492.38     19.22 o 
  14   1   4      221.17      184.31     17.49 o 
  15   1   4      497.33      460.53     30.03 o 
 -13   2   4       86.48       92.15     11.00 o 
 -12   2   4     1375.72     1385.67     23.25 o 
 -11   2   4      112.08      141.97      8.49 o 
 -10   2   4        1.66        1.66      4.14 o 
  -9   2   4      650.66      638.52     12.31 o 
  -8   2   4      612.50      641.18     11.12 o 
  -7   2   4      137.03      120.80      4.92 o 
  -6   2   4     1372.09     1430.42     18.08 o 
  -5   2   4      268.43      312.82      5.47 o 
  -4   2   4     6317.26     6714.48     45.91 o 
  -3   2   4      377.66      397.61      4.29 o 
  -2   2   4       91.37       68.64      2.12 o 
  -1   2   4     4559.09     4828.94     32.35 o 
   0   2   4      108.91       89.68      2.56 o 
   1   2   4     1997.57     1777.29     24.18 o 
   2   2   4     4425.39     5125.39     39.93 o 
   3   2   4    28405.09    33519.59    338.20 o 
   4   2   4      233.23       97.59      4.96 o 
   5   2   4      247.17      168.69      6.77 o 
   6   2   4     9767.90    10329.30     94.41 o 
   7   2   4     2991.44     2925.07     29.35 o 
   8   2   4       16.44        0.34      3.36 o 
   9   2   4     2047.89     2035.97     35.69 o 
  10   2   4        7.69       10.06     11.88 o 
  11   2   4      482.97      467.58     16.94 o 
  12   2   4        9.14       17.75      9.21 o 
  13   2   4     2824.77     2815.63     93.69 o 
  14   2   4      134.33      135.94     13.86 o 
  15   2   4      107.73      123.78     14.33 o 
 -13   3   4      730.04      755.54     36.30 o 
 -12   3   4        5.16       -0.46      4.73 o 
 -11   3   4       30.72       42.68      6.76 o 
 -10   3   4     1180.12     1079.44     21.28 o 
  -9   3   4      803.00      887.33     31.69 o 
  -8   3   4     3016.28     2945.10     34.35 o 
  -7   3   4     4449.65     4631.42     54.18 o 
  -6   3   4        4.92       10.41      4.77 o 
  -5   3   4     1805.29     1521.71     18.37 o 
  -4   3   4      109.86       58.99      2.55 o 
  -3   3   4     7247.53     7710.80     61.23 o 
  -2   3   4     3657.77     3717.43     26.45 o 
  -1   3   4      131.47      156.46      1.75 o 
   0   3   4    10092.76     9195.49    178.85 o 
   1   3   4    13991.27    14267.37    333.74 o 
   2   3   4     2070.75     1692.55     15.45 o 
   3   3   4      361.48      377.36      7.12 o 
   4   3   4     1580.40     1821.78     18.06 o 
   5   3   4     5445.35     5653.48     49.95 o 
   6   3   4      507.78      478.50     11.39 o 
   7   3   4     8181.99     9546.67    448.38 o 
   8   3   4      983.82      990.01     19.00 o 
   9   3   4      115.23      154.21     10.39 o 
  10   3   4      307.26      251.71     14.85 o 
  11   3   4      747.43      671.41     17.28 o 
  12   3   4      144.63      148.23     11.97 o 
  13   3   4       12.02        0.35      5.88 o 
  14   3   4      664.77      709.99     43.98 o 
 -13   4   4       29.74       24.05      7.39 o 
 -12   4   4     1921.49     2030.36     49.43 o 
 -11   4   4      257.60      242.41     14.19 o 
 -10   4   4       55.07       71.82      9.62 o 
  -9   4   4     1541.04     1488.13     24.15 o 
  -8   4   4      709.32      646.02     14.58 o 
  -7   4   4      749.48      827.27     14.71 o 
  -6   4   4      280.49      213.41     15.35 o 
  -5   4   4      824.86      792.65     11.67 o 
  -3   4   4        6.75        7.94      3.05 o 
  -2   4   4     2175.36     2083.35     17.70 o 
  -1   4   4     2010.23     1957.58     26.30 o 
   0   4   4      909.10     1161.62     14.07 o 
   1   4   4     4922.40     4796.95     40.24 o 
   2   4   4     7077.58     6369.83     53.73 o 
   3   4   4     6178.36     5729.10     49.16 o 
   4   4   4     1161.53     1139.37     15.29 o 
   5   4   4     4140.94     4286.42     39.54 o 
   6   4   4     5929.62     6677.47     62.60 o 
   7   4   4     2912.07     2939.45     31.38 o 
   8   4   4      462.41      464.68     12.14 o 
   9   4   4     1339.62     1361.17     22.95 o 
  10   4   4      370.09      335.64     16.17 o 
  11   4   4       22.07        9.51      7.23 o 
  12   4   4       19.47       12.44      7.99 o 
  13   4   4      448.50      388.91     17.34 o 
  14   4   4      805.86      809.98     24.44 o 
  15   4   4      314.31      296.61     19.31 o 
 -13   5   4      184.92      195.51     13.38 o 
 -12   5   4      131.48      120.50     15.76 o 
 -11   5   4      490.87      462.82     20.66 o 
 -10   5   4      522.61      485.51     19.29 o 
  -9   5   4      126.27      127.88     10.38 o 
  -8   5   4      790.73      883.02     17.33 o 
  -7   5   4      762.73      798.92     33.84 o 
  -6   5   4      225.11      190.08     11.22 o 
  -5   5   4     6860.97     7292.98     97.90 o 
  -4   5   4       17.07       33.82      6.10 o 
  -3   5   4     4033.36     4182.75     31.12 o 
  -2   5   4      528.28      517.41      3.55 o 
  -1   5   4     1495.85     1397.01     21.48 o 
   0   5   4       49.35       78.26      9.32 o 
   1   5   4     2585.62     2673.38     24.52 o 
   2   5   4     3033.00     3263.78     29.27 o 
   3   5   4        8.85       40.95      5.09 o 
   4   5   4      136.70      157.92     10.15 o 
   5   5   4     5755.21     5823.93     59.82 o 
   6   5   4     1024.08      954.89     14.65 o 
   7   5   4      139.96      139.24      7.98 o 
   8   5   4     2077.03     2070.80     26.85 o 
   9   5   4       21.25       18.20      6.74 o 
  10   5   4     2273.27     2286.72     89.47 o 
  11   5   4      995.38      992.81     21.99 o 
  12   5   4     1430.52     1418.41     52.34 o 
  13   5   4      120.64       87.13     12.29 o 
  14   5   4      441.77      449.06     20.37 o 
  15   5   4      247.35      202.12     28.38 o 
 -13   6   4       17.33       21.61      7.35 o 
 -12   6   4        5.05        2.51     10.39 o 
 -11   6   4       26.90       23.67      9.33 o 
 -10   6   4        1.54        7.38      7.29 o 
  -9   6   4        5.92        6.85      6.42 o 
  -8   6   4        3.69       17.65     14.68 o 
  -7   6   4       46.23       46.03      9.57 o 
  -6   6   4       95.70      115.32     10.39 o 
  -5   6   4      301.73      280.85     18.32 o 
  -4   6   4     8729.89     9035.65    121.67 o 
  -3   6   4     3809.11     4106.04     54.47 o 
  -2   6   4    10469.77    10433.47    140.19 o 
  -1   6   4    12109.29    13404.89    179.61 o 
   0   6   4      253.06      197.41      1.62 o 
   1   6   4      987.90      955.84      8.08 o 
   2   6   4        0.07        2.99      2.68 o 
   3   6   4      304.17      358.68     12.21 o 
   4   6   4     3083.19     3014.80     32.68 o 
   5   6   4     1663.67     1575.99     19.62 o 
   6   6   4      668.24      660.05     13.12 o 
   7   6   4      159.54      164.81      9.21 o 
   8   6   4     1396.47     1397.32     25.47 o 
   9   6   4      545.82      547.79     18.35 o 
  10   6   4        2.36       11.24      8.94 o 
  11   6   4      828.07      906.29     27.40 o 
  12   6   4      397.01      389.54     23.02 o 
  13   6   4      818.90      919.26     25.10 o 
  14   6   4       46.15       35.89     14.65 o 
 -12   7   4       81.38       82.00     18.48 o 
 -11   7   4       41.73       10.39     20.13 o 
 -10   7   4      601.88      643.77     28.05 o 
  -9   7   4      112.76      122.58     15.67 o 
  -8   7   4        6.79        5.11      8.41 o 
  -7   7   4      512.35      548.06     19.80 o 
  -6   7   4     1588.48     1632.91     31.55 o 
  -5   7   4     3969.62     4142.23     61.06 o 
  -4   7   4     2090.46     2239.64     35.69 o 
  -3   7   4     8343.44     7996.74     53.98 o 
  -2   7   4       46.43       39.76      7.59 o 
  -1   7   4     2561.50     2547.60     37.71 o 
   0   7   4      295.34      371.10      4.21 o 
   1   7   4       85.79       80.42      6.59 o 
   2   7   4     3995.73     4334.15     30.59 o 
   3   7   4     3537.68     3794.47     27.91 o 
   4   7   4      243.73      239.31      8.91 o 
   5   7   4     3589.21     3936.79     41.01 o 
   6   7   4       95.66      153.28      8.63 o 
   7   7   4      998.54     1004.92     17.97 o 
   8   7   4     1328.51     1429.58     28.57 o 
   9   7   4      103.85      114.44     10.33 o 
  10   7   4      126.98      130.28     11.44 o 
  11   7   4      425.78      448.64     26.48 o 
  12   7   4       74.17       78.99     11.98 o 
  13   7   4       14.38       29.80     13.37 o 
  14   7   4      261.64      295.87     19.17 o 
 -12   8   4      345.24      329.84     26.90 o 
 -11   8   4      157.82      158.22     20.29 o 
 -10   8   4      158.66      175.71     18.48 o 
  -9   8   4      108.38      146.34     16.83 o 
  -8   8   4      200.17      200.96     16.83 o 
  -7   8   4      249.60      208.89     15.34 o 
  -6   8   4       36.39       29.20      9.07 o 
  -5   8   4      765.24      717.20     19.81 o 
  -4   8   4       20.57       10.32      3.88 o 
  -3   8   4      753.56      755.60      5.71 o 
  -2   8   4      186.91      220.77     12.37 o 
  -1   8   4       78.29      104.60      9.57 o 
   0   8   4      220.41      268.63     12.21 o 
   1   8   4     1073.80     1039.03     10.90 o 
   2   8   4      301.61      325.62      6.34 o 
   3   8   4     1650.91     1629.12     18.77 o 
   4   8   4      349.68      453.00     11.05 o 
   5   8   4      126.04      158.47      5.79 o 
   6   8   4       79.79       98.38      5.70 o 
   7   8   4        0.28        6.84      4.48 o 
   8   8   4      150.06      181.14     13.05 o 
   9   8   4        3.00        3.61      6.29 o 
  10   8   4      775.14      774.12     22.96 o 
  11   8   4     1874.73     1810.76     49.71 o 
  12   8   4       16.65       18.90      7.51 o 
  13   8   4     1198.95     1179.04    112.27 o 
 -11   9   4      678.88      711.44     33.67 o 
 -10   9   4      647.44      585.19     28.88 o 
  -9   9   4       61.89       70.45     15.18 o 
  -8   9   4      147.94      167.79     25.74 o 
  -7   9   4       14.34       26.89     10.56 o 
  -6   9   4      149.17      140.90     13.20 o 
  -5   9   4      166.93      198.26      4.92 o 
  -4   9   4     1086.67     1056.65     21.55 o 
  -3   9   4      542.91      521.69      5.29 o 
  -2   9   4       92.84       60.88     10.06 o 
  -1   9   4      417.64      395.74     15.51 o 
   0   9   4     1180.61     1303.36     36.66 o 
   1   9   4      550.27      484.02      5.94 o 
   2   9   4       39.51       27.94      3.11 o 
   3   9   4      105.84      107.56      5.83 o 
   4   9   4     1356.74     1445.43     15.94 o 
   5   9   4      407.59      368.43      8.12 o 
   6   9   4     1213.58     1192.96     16.88 o 
   7   9   4       32.63       36.18      6.64 o 
   8   9   4       75.81       87.17      7.23 o 
   9   9   4      622.93      620.05     19.64 o 
  10   9   4      992.90     1016.49     23.08 o 
  11   9   4        0.57        8.74      6.45 o 
  12   9   4       81.97       96.62     10.28 o 
  13   9   4       26.64       30.89      9.13 o 
 -11  10   4        0.87      -10.72     13.86 o 
 -10  10   4     1044.55     1059.52     38.62 o 
  -9  10   4      220.79      243.86     21.12 o 
  -8  10   4      387.31      414.01     23.27 o 
  -7  10   4     1109.73     1089.68     45.23 o 
  -6  10   4     2672.42     2469.66     79.73 o 
  -5  10   4      190.98      178.31     12.78 o 
  -4  10   4     2308.53     2231.24     17.15 o 
  -3  10   4       69.04       76.96      7.02 o 
  -2  10   4     2658.46     2570.43     45.45 o 
  -1  10   4      143.95      151.30     13.03 o 
   0  10   4      329.21      364.84     16.50 o 
   1  10   4      563.97      631.18      7.62 o 
   2  10   4      192.24      206.21      5.16 o 
   3  10   4     3968.90     3945.94     33.95 o 
   4  10   4       37.56       37.72      4.32 o 
   5  10   4      568.09      593.43     12.06 o 
   6  10   4      327.65      332.53      8.99 o 
   7  10   4        2.53        9.36      5.59 o 
   8  10   4      392.02      441.34     11.82 o 
   9  10   4      445.69      446.69     12.81 o 
  10  10   4      992.74     1024.69     19.99 o 
  11  10   4      128.39      110.53     12.95 o 
  12  10   4       16.58       13.40      8.31 o 
 -10  11   4       63.29      112.52     19.80 o 
  -9  11   4      330.21      297.50     23.43 o 
  -8  11   4      286.04      320.10     22.27 o 
  -7  11   4      989.49      854.39     40.44 o 
  -6  11   4      217.28      212.09      5.70 o 
  -5  11   4     1146.72     1146.20     26.18 o 
  -4  11   4       61.08       60.86      2.41 o 
  -3  11   4      325.82      334.74     31.76 o 
  -2  11   4      292.63      299.48     17.16 o 
  -1  11   4      346.60      372.27     18.15 o 
   0  11   4        4.01        0.82      6.93 o 
   1  11   4        4.40        4.67      2.65 o 
   2  11   4     1178.19     1131.80     15.32 o 
   3  11   4      481.90      494.75      8.79 o 
   4  11   4        7.11       16.24      7.09 o 
   5  11   4        3.45        5.52      4.82 o 
   6  11   4      183.43      179.63      8.47 o 
   7  11   4       65.61       60.94      6.80 o 
   8  11   4        0.41        7.42      5.29 o 
   9  11   4      446.24      432.84     14.27 o 
  10  11   4       76.11       72.14      8.95 o 
  11  11   4       28.70       43.30     10.06 o 
  12  11   4       96.53       94.87     12.59 o 
  -9  12   4      429.00      376.55     26.24 o 
  -8  12   4       15.22       12.01     11.47 o 
  -7  12   4      258.03      307.47     30.52 o 
  -6  12   4      357.82      317.11     18.75 o 
  -5  12   4      368.68      351.67     11.62 o 
  -4  12   4       52.42       41.40     10.50 o 
  -3  12   4      177.19      190.93     19.55 o 
  -2  12   4      852.54      908.82     28.23 o 
  -1  12   4     1108.07     1097.82     30.38 o 
   0  12   4      432.27      441.42     20.79 o 
   1  12   4      304.09      346.97      9.87 o 
   2  12   4       54.90       39.79      5.50 o 
   3  12   4      855.47      805.07     11.58 o 
   4  12   4      538.14      549.31     13.49 o 
   5  12   4      140.89      146.63      8.70 o 
   6  12   4     1257.45     1247.58     17.60 o 
   7  12   4       54.37       45.25      7.28 o 
   8  12   4     2826.22     2794.98     42.62 o 
   9  12   4      241.15      237.95     12.83 o 
  10  12   4       58.58       55.40     10.26 o 
  11  12   4      154.67      168.93     12.24 o 
  -8  13   4       26.91       35.71     11.35 o 
  -7  13   4        4.10       -3.16      7.63 o 
  -6  13   4      859.87      973.15     51.74 o 
  -5  13   4      701.07      738.84     24.62 o 
  -4  13   4       75.77       94.13     16.39 o 
  -3  13   4     1225.05     1190.53     51.26 o 
  -2  13   4       37.64       39.22      8.41 o 
  -1  13   4      207.07      228.68     17.82 o 
   0  13   4     5001.24     5050.39     86.20 o 
   1  13   4        0.76        1.65      8.58 o 
   2  13   4      359.67      379.68     11.08 o 
   3  13   4       34.49       28.54     14.23 o 
   4  13   4      507.77      518.97     15.75 o 
   5  13   4        8.40        9.68      5.90 o 
   6  13   4      488.79      458.25     11.71 o 
   7  13   4     1210.28     1201.35     19.40 o 
   8  13   4       79.07       80.04      9.43 o 
   9  13   4      223.06      260.68     14.26 o 
  10  13   4     1256.59     1246.54     29.09 o 
  -7  14   4      122.35      126.21     14.02 o 
  -6  14   4       96.98       70.25     14.69 o 
  -5  14   4      109.80      128.11     20.13 o 
  -4  14   4      294.61      290.07     14.71 o 
  -3  14   4      308.99      293.12     14.42 o 
  -2  14   4      984.77     1009.36     22.27 o 
  -1  14   4       27.86       33.66     12.54 o 
   0  14   4      229.67      293.86     20.62 o 
   1  14   4     1371.71     1370.47     36.65 o 
   2  14   4        1.94        1.22      5.53 o 
   3  14   4        4.10       -0.75      4.53 o 
   4  14   4       92.09       75.31      8.00 o 
   5  14   4       60.66       49.09      7.96 o 
   6  14   4       17.31       10.68      5.94 o 
   7  14   4     1908.56     1793.27     31.81 o 
   8  14   4      920.58      908.37     21.18 o 
  -5  15   4      262.39      303.74     16.94 o 
  -4  15   4      488.52      480.74     18.70 o 
  -3  15   4      111.59      106.58     62.45 o 
  -2  15   4       13.70       11.81      7.82 o 
  -1  15   4      118.84      124.07     17.49 o 
   0  15   4       74.40       65.17     15.18 o 
   1  15   4      183.24      185.61     18.64 o 
   2  15   4       30.52       33.59      5.54 o 
   3  15   4       58.15       37.98     19.86 o 
   4  15   4      246.40      254.82      9.41 o 
   5  15   4      344.66      355.27     11.44 o 
   6  15   4      327.49      343.08     16.05 o 
   7  15   4      368.26      373.28     13.09 o 
  -3  16   4        1.82       -6.56      8.10 o 
  -2  16   4       28.13        4.01      7.44 o 
  -1  16   4       22.10        0.49      9.57 o 
   3  16   4      366.89      312.90     17.57 o 
   4  16   4       94.98       96.42     10.79 o 
  -1 -15   5        2.08       -3.96     10.23 o 
   0 -15   5      459.34      463.51     24.09 o 
   1 -15   5      161.40      140.57     16.66 o 
   2 -15   5      743.09      677.95     58.75 o 
   3 -15   5       88.78       72.99     10.01 o 
   4 -15   5      744.36      770.44     12.57 o 
  -3 -14   5        5.85        7.92     11.05 o 
  -2 -14   5       64.28       41.84     12.38 o 
  -1 -14   5      139.71      120.31      5.63 o 
   0 -14   5      653.38      581.46      9.53 o 
   1 -14   5       80.82       69.11      6.66 o 
   2 -14   5      140.61      150.37      6.65 o 
   3 -14   5      283.53      272.83     12.70 o 
   4 -14   5       35.34       35.15      7.25 o 
   5 -14   5        3.58        7.18      4.10 o 
   6 -14   5      985.66      958.19     14.48 o 
   7 -14   5      140.38      149.44     14.52 o 
  -5 -13   5      680.09      665.49     14.24 o 
  -4 -13   5       22.28       13.73      3.83 o 
  -3 -13   5      396.46      375.81     21.06 o 
  -2 -13   5       10.64        5.39      7.34 o 
  -1 -13   5      124.95      143.61     10.33 o 
   0 -13   5       86.26       61.30      4.79 o 
   1 -13   5      110.89      102.82      4.65 o 
   2 -13   5       23.09       25.77      3.60 o 
   3 -13   5        3.69        7.74      4.10 o 
   4 -13   5       81.04       81.52      7.03 o 
   5 -13   5      631.46      648.91     10.63 o 
   6 -13   5      230.61      257.16      7.91 o 
   7 -13   5      188.77      209.20      9.21 o 
   8 -13   5        8.32        6.19      5.19 o 
   9 -13   5      218.85      260.80     12.19 o 
  -7 -12   5      230.80      217.17     33.74 o 
  -6 -12   5       15.46       11.22      5.28 o 
  -5 -12   5      150.33      129.54      6.94 o 
  -4 -12   5      319.31      366.70      8.65 o 
  -3 -12   5      178.61      149.75      5.12 o 
  -2 -12   5      349.77      393.49     11.50 o 
  -1 -12   5      278.52      245.94     14.45 o 
   0 -12   5      108.58      101.02      5.06 o 
   1 -12   5      963.76      918.99     12.70 o 
   2 -12   5       86.64      100.24      5.04 o 
   3 -12   5       87.15      108.15      5.22 o 
   4 -12   5      751.31      768.58     13.01 o 
   5 -12   5      363.32      317.79      9.14 o 
   6 -12   5      881.90      962.59     13.17 o 
   7 -12   5       44.97       49.64      5.99 o 
   8 -12   5      469.58      524.64     12.64 o 
   9 -12   5       21.81       14.71      6.12 o 
  10 -12   5       53.73       44.21     11.71 o 
  -8 -11   5      476.00      463.06     18.56 o 
  -7 -11   5        0.36        6.08      4.22 o 
  -6 -11   5      706.35      658.79     11.13 o 
  -5 -11   5     1690.40     1669.30     17.74 o 
  -4 -11   5        9.72        9.09      3.72 o 
  -3 -11   5      185.11      173.23      4.88 o 
  -2 -11   5      752.66      779.14     13.90 o 
  -1 -11   5     1640.70     1623.60     19.50 o 
   0 -11   5     1731.45     1959.12     18.81 o 
   1 -11   5      250.20      279.38      6.04 o 
   2 -11   5     3520.79     3527.48     38.97 o 
   3 -11   5      810.88      824.99     11.82 o 
   4 -11   5       19.98       21.84      4.00 o 
   5 -11   5     1080.02     1078.82     25.36 o 
   6 -11   5       29.99       30.24      4.61 o 
   7 -11   5      659.21      648.07     14.43 o 
   8 -11   5       14.72        9.55      6.26 o 
   9 -11   5       10.42        6.19      5.25 o 
  10 -11   5      345.19      353.27     18.48 o 
  11 -11   5        9.33       15.34     10.23 o 
  -9 -10   5      294.04      321.73     12.51 o 
  -8 -10   5        1.68       -0.51      6.30 o 
  -7 -10   5     1114.34     1106.69     15.36 o 
  -6 -10   5     1593.39     1531.60     21.04 o 
  -5 -10   5       20.89       13.36      4.36 o 
  -4 -10   5      372.22      311.90     19.97 o 
  -3 -10   5       54.90       28.67      4.42 o 
  -2 -10   5      425.42      444.16      6.72 o 
  -1 -10   5        4.63        6.77      2.78 o 
   0 -10   5       46.26       65.55      5.06 o 
   1 -10   5      250.37      285.93      5.39 o 
   2 -10   5       56.74       65.19      4.94 o 
   3 -10   5     2108.32     2137.83     25.77 o 
   4 -10   5     4149.44     4235.00     35.67 o 
   5 -10   5        2.44        5.12      3.73 o 
   6 -10   5     1026.57     1052.00     20.58 o 
   7 -10   5     1087.34     1165.25     37.56 o 
   8 -10   5      358.02      436.27     11.52 o 
   9 -10   5       30.37       36.79     14.68 o 
  10 -10   5       74.53       82.82     11.88 o 
  11 -10   5      559.76      507.44     33.17 o 
  12 -10   5        0.21        2.64      9.07 o 
 -10  -9   5      194.00      182.52      9.96 o 
  -9  -9   5       18.39        8.76      5.74 o 
  -8  -9   5      129.52      103.44      8.91 o 
  -7  -9   5      410.67      372.88     12.34 o 
  -6  -9   5      367.27      347.12      8.08 o 
  -5  -9   5     3046.71     3154.59     36.36 o 
  -4  -9   5      582.01      682.21      8.92 o 
  -3  -9   5       88.81      119.19      4.83 o 
  -2  -9   5     1214.46     1214.35     10.55 o 
  -1  -9   5      965.78      991.69     10.19 o 
   0  -9   5       13.14       16.28      3.44 o 
   1  -9   5       29.92       29.20      2.47 o 
   2  -9   5       28.98       38.70      6.55 o 
   3  -9   5      448.01      484.48      5.98 o 
   4  -9   5      986.57     1041.62     15.36 o 
   5  -9   5       73.21       89.87      6.58 o 
   6  -9   5       10.70       15.99      4.62 o 
   7  -9   5        4.58        7.48     19.38 o 
   8  -9   5      765.61      896.87     21.13 o 
   9  -9   5     1212.36     1278.10     28.23 o 
  10  -9   5      420.47      422.76     18.48 o 
  11  -9   5      727.91      730.24     17.56 o 
  12  -9   5     1260.11     1268.89     24.74 o 
  13  -9   5      262.91      269.78     14.70 o 
 -10  -8   5      632.12      541.62     15.30 o 
  -9  -8   5      425.21      428.26     11.13 o 
  -8  -8   5      527.87      597.74     15.38 o 
  -7  -8   5     1183.59     1064.70     20.29 o 
  -6  -8   5        4.41        8.57      4.20 o 
  -5  -8   5       42.84       39.66      4.74 o 
  -4  -8   5     1282.11     1378.87     15.97 o 
  -3  -8   5      366.92      422.99      6.44 o 
  -2  -8   5     2450.04     2463.70     24.16 o 
  -1  -8   5     2492.27     2638.23     22.63 o 
   0  -8   5       16.63        9.91      2.23 o 
   1  -8   5      185.70      222.71      5.53 o 
   2  -8   5       41.05       43.73      2.08 o 
   3  -8   5     1719.63     1669.08     14.28 o 
   4  -8   5      579.95      639.05      7.89 o 
   5  -8   5        2.55        5.43      3.91 o 
   6  -8   5      547.27      552.32      9.68 o 
   7  -8   5      320.04      316.82     11.22 o 
   8  -8   5      189.30      155.60     23.26 o 
   9  -8   5      482.58      518.21     12.02 o 
  10  -8   5        3.78        4.78      5.84 o 
  11  -8   5        4.34        8.25      6.06 o 
  12  -8   5       54.32       63.13     25.32 o 
  13  -8   5      195.30      224.56     13.70 o 
 -11  -7   5      117.12      125.62     28.13 o 
 -10  -7   5        7.00        7.19      5.29 o 
  -9  -7   5      517.65      578.25     13.14 o 
  -8  -7   5     1022.51      953.96     14.11 o 
  -7  -7   5      711.45      668.25     12.06 o 
  -6  -7   5     3523.00     3704.09     48.71 o 
  -5  -7   5      202.71      192.65      9.00 o 
  -4  -7   5      692.14      718.09      7.60 o 
  -3  -7   5      466.34      519.79      5.65 o 
  -2  -7   5       45.72       31.40      2.21 o 
  -1  -7   5      322.01      267.96      3.88 o 
   0  -7   5      532.65      523.47      8.07 o 
   1  -7   5       26.85       35.30      1.57 o 
   2  -7   5      349.11      330.44      3.99 o 
   3  -7   5      318.02      360.28      4.22 o 
   4  -7   5     2030.75     1997.97     29.99 o 
   5  -7   5       99.62      130.61      4.79 o 
   6  -7   5      375.84      387.08     10.56 o 
   7  -7   5      516.09      516.83     12.94 o 
   8  -7   5       28.33       65.80      8.91 o 
   9  -7   5       34.30       45.26      9.25 o 
  10  -7   5       49.34       65.54     10.15 o 
  11  -7   5      485.13      476.36     15.97 o 
  12  -7   5       12.81       20.21      7.39 o 
  13  -7   5      168.65      180.98     12.71 o 
  14  -7   5       12.38       16.64      8.92 o 
 -11  -6   5      154.57      194.31     11.83 o 
 -10  -6   5       43.29       38.44      6.61 o 
  -9  -6   5       29.73       20.57      5.38 o 
  -8  -6   5     1006.80     1124.60     15.13 o 
  -7  -6   5       87.94       75.38      5.63 o 
  -6  -6   5     1619.42     1587.74     27.87 o 
  -5  -6   5     2101.18     2159.05     18.23 o 
  -4  -6   5     2583.55     2807.78     23.02 o 
  -3  -6   5      220.77      245.65      6.27 o 
  -2  -6   5       83.38       72.56      2.94 o 
  -1  -6   5      221.09      240.44      2.78 o 
   0  -6   5     3825.19     3676.18     50.63 o 
   1  -6   5     1138.60     1116.81      6.70 o 
   2  -6   5      252.63      313.64      3.27 o 
   3  -6   5     1248.99     1222.28     12.08 o 
   4  -6   5       83.70       82.55      3.79 o 
   5  -6   5      208.39      183.96      4.46 o 
   6  -6   5      413.92      428.71      7.99 o 
   7  -6   5      855.27      807.07     11.14 o 
   8  -6   5      813.44      725.73     13.34 o 
   9  -6   5      135.01      166.92     12.54 o 
  10  -6   5      603.95      555.80     15.17 o 
  11  -6   5      990.40     1113.13     19.89 o 
  12  -6   5      184.10      185.09     11.37 o 
  13  -6   5     1979.47     1966.22     65.64 o 
  14  -6   5        1.40        1.04      6.65 o 
 -12  -5   5       39.58       31.27     15.69 o 
 -11  -5   5      313.53      346.86     13.07 o 
 -10  -5   5      185.60      166.14     11.39 o 
  -9  -5   5     1287.50     1288.60     24.72 o 
  -8  -5   5     1272.64     1387.73     18.05 o 
  -7  -5   5     1154.80     1080.46     18.85 o 
  -6  -5   5      685.51      737.76     14.43 o 
  -5  -5   5     1454.73     1551.17     20.45 o 
  -4  -5   5     1096.71     1137.42      9.66 o 
  -3  -5   5      199.32      192.94      3.60 o 
  -2  -5   5      513.83      445.81      4.37 o 
  -1  -5   5     2205.68     1902.99     15.03 o 
   0  -5   5      258.84      204.64      2.19 o 
   1  -5   5     2638.39     2809.79     24.66 o 
   2  -5   5      144.82      163.84      1.81 o 
   3  -5   5      569.93      592.40      7.76 o 
   4  -5   5     1308.26     1442.79     12.33 o 
   5  -5   5     5172.18     5250.39     42.48 o 
   6  -5   5       21.39       15.60      3.42 o 
   7  -5   5     2594.58     2470.30     25.98 o 
   8  -5   5      221.69      229.02      7.09 o 
   9  -5   5      342.91      301.51     10.21 o 
  10  -5   5        6.73        3.33      4.46 o 
  11  -5   5       98.30       81.41      8.25 o 
  12  -5   5     1323.67     1285.56     28.73 o 
  13  -5   5       15.13       29.33     10.56 o 
  14  -5   5      475.42      516.48     58.50 o 
  15  -5   5     1270.51     1255.86     79.15 o 
 -12  -4   5      860.76      827.70     37.15 o 
 -11  -4   5      505.45      468.88     13.16 o 
 -10  -4   5      261.32      285.97     10.28 o 
  -9  -4   5      143.06      145.43     10.11 o 
  -8  -4   5        0.33       12.20      4.19 o 
  -7  -4   5     1096.04     1091.02     13.84 o 
  -6  -4   5     1883.63     1969.97     17.54 o 
  -5  -4   5      442.83      405.96     11.90 o 
  -4  -4   5     3139.55     3166.36     20.18 o 
  -3  -4   5      700.61      597.12      5.65 o 
  -2  -4   5       88.96       56.81      1.69 o 
  -1  -4   5     3010.00     3142.30     16.10 o 
   0  -4   5      990.69     1008.25     11.56 o 
   1  -4   5     6379.79     6220.57     75.77 o 
   2  -4   5       34.69       30.94      1.12 o 
   3  -4   5     4986.09     4881.30     44.12 o 
   4  -4   5      263.36      272.97      3.73 o 
   5  -4   5     1437.05     1220.73     10.91 o 
   6  -4   5      329.36      320.15      6.75 o 
   7  -4   5       16.26       11.89      3.24 o 
   8  -4   5      711.32      744.63     11.42 o 
   9  -4   5      429.58      434.77     12.13 o 
  10  -4   5      548.35      576.06     15.09 o 
  11  -4   5       47.79       34.95      7.04 o 
  12  -4   5       30.72       14.22      6.92 o 
  13  -4   5     1163.57     1091.62     65.04 o 
  14  -4   5      345.20      362.01     16.44 o 
  15  -4   5       39.24       39.73     11.08 o 
 -12  -3   5      484.05      463.38     16.14 o 
 -11  -3   5     1654.10     1702.03     23.34 o 
 -10  -3   5     2608.43     2528.32     30.36 o 
  -9  -3   5      380.81      377.96     13.24 o 
  -8  -3   5       21.64       23.30      4.71 o 
  -7  -3   5      534.30      528.06      8.84 o 
  -6  -3   5     2287.60     2387.17     22.67 o 
  -5  -3   5      765.68      800.08      9.44 o 
  -4  -3   5      984.83      925.49      9.34 o 
  -3  -3   5     2322.32     2320.64     14.80 o 
  -2  -3   5     1921.14     2137.65     12.19 o 
  -1  -3   5     1903.66     1921.25      9.66 o 
   0  -3   5      520.13      449.56     23.94 o 
   1  -3   5     6363.60     6243.32     78.83 o 
   2  -3   5    12803.68    13043.85    126.30 o 
   3  -3   5      184.80      120.74      2.34 o 
   4  -3   5      926.99      770.80      6.76 o 
   5  -3   5        5.24        7.44      3.24 o 
   6  -3   5     1007.22      983.59     13.79 o 
   7  -3   5      784.04      723.95     11.54 o 
   8  -3   5      492.84      453.83      9.18 o 
   9  -3   5     2644.11     2571.56     28.26 o 
  10  -3   5      264.81      264.95      9.70 o 
  11  -3   5        4.72       35.77      8.08 o 
  12  -3   5      280.54      319.65     15.92 o 
  13  -3   5        7.21        8.45      7.05 o 
  14  -3   5       77.05       92.50     18.81 o 
  15  -3   5      145.22      113.45     16.83 o 
 -13  -2   5      391.85      333.34     16.38 o 
 -12  -2   5      385.98      473.49     13.99 o 
 -11  -2   5      167.64      171.63     12.41 o 
 -10  -2   5       27.90       39.19      6.30 o 
  -9  -2   5      183.16      155.16      7.39 o 
  -8  -2   5     1428.80     1361.43     27.45 o 
  -7  -2   5      661.84      600.05     10.14 o 
  -6  -2   5     2191.17     2115.26     18.14 o 
  -5  -2   5     1384.79     1334.59     12.56 o 
  -4  -2   5      624.82      623.04      8.01 o 
  -3  -2   5     1596.08     1849.16     19.85 o 
  -2  -2   5     5059.83     5202.63     29.41 o 
  -1  -2   5      998.62      954.63     10.04 o 
   0  -2   5     4235.79     4473.05     35.80 o 
   1  -2   5     2555.87     2500.30     28.98 o 
   2  -2   5     1424.49     1457.05     28.10 o 
   3  -2   5     2998.22     2692.23     42.82 o 
   4  -2   5      572.09      439.94      4.89 o 
   5  -2   5     5242.51     5292.82     42.24 o 
   6  -2   5     5516.47     4822.99     42.49 o 
   7  -2   5       39.69       34.70      4.01 o 
   8  -2   5     1413.33     1283.61     15.92 o 
   9  -2   5        1.02        3.69      5.53 o 
  10  -2   5       12.58       18.87      5.57 o 
  11  -2   5     1533.07     1483.11     45.58 o 
  12  -2   5     1109.96     1167.69     53.49 o 
  13  -2   5       56.73       56.42     13.20 o 
  14  -2   5      313.11      282.96     31.02 o 
  15  -2   5      225.18      218.70     20.87 o 
 -13  -1   5      166.75      185.85     14.11 o 
 -12  -1   5       11.48        5.67      6.66 o 
 -11  -1   5      968.98      903.56     16.54 o 
 -10  -1   5       16.54        7.24      5.51 o 
  -9  -1   5       13.86       11.84      4.53 o 
  -8  -1   5       34.68       41.64      4.84 o 
  -7  -1   5       37.77       27.78     12.74 o 
  -6  -1   5      272.86      232.77      7.69 o 
  -5  -1   5        2.64        1.76      2.05 o 
  -4  -1   5      271.78      230.23      4.62 o 
  -3  -1   5       65.44       12.99      1.82 o 
  -2  -1   5      436.49      382.67      4.53 o 
  -1  -1   5     6674.17     6281.62     40.29 o 
   0  -1   5      406.95      344.85      2.72 o 
   1  -1   5     1602.41     1681.64      9.28 o 
   2  -1   5     2939.74     2892.21     18.81 o 
   3  -1   5     2169.74     2225.44     16.86 o 
   4  -1   5     3001.18     3274.09     24.82 o 
   5  -1   5      110.76      274.07      5.96 o 
   6  -1   5      542.94      694.33      9.08 o 
   7  -1   5        9.82       41.54      5.25 o 
   8  -1   5        8.75       14.86     10.64 o 
   9  -1   5       12.91        6.91      7.19 o 
  10  -1   5     1518.17     1550.24     38.98 o 
  11  -1   5       18.56        9.85      7.45 o 
  12  -1   5      331.19      332.63     13.33 o 
  13  -1   5      273.95      238.54     13.41 o 
  14  -1   5      530.40      497.14     23.02 o 
  15  -1   5      165.21      176.21     20.95 o 
 -13   0   5      138.27      110.96     16.51 o 
 -12   0   5      446.78      487.56     20.97 o 
 -11   0   5       10.37       17.01      6.77 o 
 -10   0   5      580.51      621.60     14.02 o 
  -9   0   5        3.90        5.53      4.61 o 
  -8   0   5      178.19      160.67      6.54 o 
  -7   0   5     2221.59     2241.57     20.28 o 
  -6   0   5      445.28      491.96      8.16 o 
  -5   0   5      511.49      492.41      6.54 o 
  -4   0   5      195.19      166.50      3.77 o 
  -3   0   5     7027.29     7409.80     51.05 o 
  -2   0   5     7289.55     7493.19     42.04 o 
  -1   0   5     8823.30     8760.65     57.61 o 
   0   0   5      113.60      177.01      2.76 o 
   1   0   5    21811.06    21905.61    160.03 o 
   2   0   5      704.05      492.53      5.02 o 
   3   0   5      645.60      667.73      9.63 o 
   4   0   5     2677.24     2779.33     22.30 o 
   5   0   5     3796.78     4099.94     33.98 o 
   6   0   5     1296.21     1277.23     13.94 o 
   7   0   5      228.47      271.97      7.26 o 
   8   0   5     4943.97     4861.17     50.20 o 
   9   0   5      302.35      301.16     11.56 o 
  10   0   5      747.33      691.86     14.94 o 
  11   0   5     1415.02     1363.96     56.89 o 
  12   0   5      993.30     1068.65     31.12 o 
  13   0   5        4.32        3.62      6.81 o 
  14   0   5      212.64      234.20     14.95 o 
  15   0   5       17.54       34.48     15.84 o 
 -13   1   5      827.73      885.12     21.59 o 
 -12   1   5      234.81      248.80     11.27 o 
 -11   1   5      357.72      430.61     13.08 o 
 -10   1   5      512.44      474.83     14.79 o 
  -9   1   5        8.64       12.64      5.04 o 
  -8   1   5      326.83      356.13      9.18 o 
  -7   1   5      160.76      158.86      5.71 o 
  -6   1   5     3122.25     3192.24     25.15 o 
  -5   1   5      737.65      907.67      9.03 o 
  -4   1   5     6151.00     5964.47     61.96 o 
  -3   1   5     7780.83     8562.07     58.35 o 
  -2   1   5        4.21        5.05      1.36 o 
  -1   1   5       45.00       46.43      1.83 o 
   0   1   5      132.49      142.51      3.26 o 
   1   1   5      103.33       57.58      3.10 o 
   2   1   5      245.50      432.97      5.48 o 
   3   1   5       64.82      150.20     24.67 o 
   4   1   5      144.10      261.31     11.47 o 
   5   1   5     3035.44     2848.48    108.62 o 
   6   1   5     6810.96     6663.33     73.45 o 
   7   1   5     3825.58     4144.13     38.97 o 
   8   1   5       10.86       28.57      6.05 o 
   9   1   5     2822.41     2714.48     61.42 o 
  10   1   5       15.51        9.17      5.57 o 
  11   1   5     1323.32     1326.70     51.85 o 
  12   1   5      507.81      462.89     29.62 o 
  13   1   5      193.44      198.64     13.46 o 
  15   1   5      524.49      501.82     28.38 o 
 -13   2   5       34.30       35.14      8.89 o 
 -12   2   5      569.45      535.70     16.85 o 
 -11   2   5        1.59        4.41      5.02 o 
 -10   2   5      112.11      109.71      7.37 o 
  -9   2   5      173.32      151.33      7.25 o 
  -8   2   5       57.24       74.39      5.38 o 
  -7   2   5     3469.96     3478.15     29.08 o 
  -6   2   5        1.74        6.52      2.69 o 
  -5   2   5      414.06      335.12      5.42 o 
  -4   2   5      416.16      402.37      7.35 o 
  -3   2   5     2344.46     2477.92     21.17 o 
  -2   2   5     4408.35     4443.22     27.02 o 
  -1   2   5      886.00      788.88     12.55 o 
   0   2   5      331.41      354.00      9.24 o 
   1   2   5      335.44      275.04      4.96 o 
   2   2   5      904.78     1025.05     10.16 o 
   3   2   5     6648.31     5861.55     47.89 o 
   4   2   5    17147.74    17179.42    158.73 o 
   5   2   5     7948.82     9263.31     82.07 o 
   6   2   5    12541.51    12361.79    118.93 o 
   7   2   5      526.37      492.33     10.41 o 
   8   2   5      498.25      514.57     13.27 o 
   9   2   5       40.53       29.87      6.25 o 
  10   2   5      228.35      239.11     14.69 o 
  11   2   5       15.21       22.17      7.26 o 
  12   2   5       27.62       44.05      8.78 o 
  13   2   5      267.62      281.85     15.13 o 
  14   2   5      305.40      308.47     18.81 o 
  15   2   5      895.59      743.70     35.65 o 
 -13   3   5      327.56      342.31     14.81 o 
 -12   3   5      113.34      111.75      9.21 o 
 -11   3   5      440.34      459.26     12.29 o 
 -10   3   5      258.00      273.59     11.10 o 
  -9   3   5     3552.06     3791.37     38.05 o 
  -8   3   5       42.52       47.81      5.91 o 
  -7   3   5      250.08      274.02     10.01 o 
  -6   3   5      702.45      618.87      9.57 o 
  -5   3   5        6.85        9.36      2.40 o 
  -4   3   5      101.60      138.00      3.82 o 
  -3   3   5     6236.97     6077.21    101.30 o 
  -2   3   5      315.46      242.13      9.08 o 
  -1   3   5     8765.38     9151.01     87.44 o 
   0   3   5      116.41       70.31      4.04 o 
   1   3   5      137.06       83.33      4.08 o 
   2   3   5     2162.76     2141.06     20.83 o 
   3   3   5     1554.81     1444.20     14.67 o 
   4   3   5    12684.27    11962.35    107.48 o 
   5   3   5      378.99      360.07     11.14 o 
   6   3   5     4975.64     5429.92     53.62 o 
   7   3   5    12925.63    13363.55    131.17 o 
   8   3   5     4034.97     4477.80     50.19 o 
   9   3   5        7.10       12.34      6.35 o 
  10   3   5      344.04      350.80     12.76 o 
  11   3   5     1825.86     1722.10     72.76 o 
  12   3   5      886.41      935.61     21.83 o 
  13   3   5      291.60      311.93     17.90 o 
  14   3   5      314.78      267.07     16.14 o 
  15   3   5       16.17       20.05     10.96 o 
 -13   4   5       59.93       59.81      8.93 o 
 -12   4   5      633.16      563.21     14.59 o 
 -11   4   5      180.42      164.39     10.91 o 
 -10   4   5      218.34      235.28      9.07 o 
  -9   4   5     3885.68     4289.25     40.02 o 
  -8   4   5     1242.64     1191.04     18.57 o 
  -7   4   5     2010.65     1977.88     18.60 o 
  -6   4   5       11.73       11.12      3.57 o 
  -5   4   5       90.26      107.07      7.09 o 
  -4   4   5     1157.20     1207.07     11.33 o 
  -3   4   5       67.97       78.93      3.25 o 
  -2   4   5     3151.00     2932.53     20.98 o 
  -1   4   5      186.16      192.24     12.38 o 
   0   4   5      399.97      324.93      2.75 o 
   1   4   5       10.63        2.88      4.54 o 
   2   4   5     2470.95     2305.34     21.24 o 
   3   4   5     2120.74     2227.35     20.94 o 
   4   4   5       42.55       19.88      4.08 o 
   5   4   5     2822.45     2583.28     26.09 o 
   6   4   5     3769.59     3754.66     37.45 o 
   7   4   5       94.58      112.43      7.57 o 
   8   4   5     2248.91     2077.80     30.24 o 
   9   4   5      307.77      281.80     11.41 o 
  10   4   5      165.74      181.13     10.94 o 
  11   4   5     1162.60     1207.97     46.89 o 
  12   4   5      211.56      209.40     25.82 o 
  13   4   5     1896.84     1845.21     62.42 o 
  14   4   5       60.30       24.10     17.98 o 
  15   4   5      845.89      807.05     39.61 o 
 -12   5   5       39.39       39.75      9.14 o 
 -11   5   5     1921.72     1889.06     25.68 o 
 -10   5   5      204.75      196.26     11.92 o 
  -9   5   5        7.55        9.31      5.19 o 
  -8   5   5     3027.06     3171.82     29.48 o 
  -7   5   5       21.38       36.72      4.36 o 
  -6   5   5     1184.34     1155.88     15.85 o 
  -5   5   5     2495.58     2403.02     53.23 o 
  -4   5   5       94.99      118.37      4.62 o 
  -3   5   5      868.94      863.10     10.57 o 
  -2   5   5     3813.29     4230.18     25.74 o 
  -1   5   5      403.79      253.84      9.90 o 
   0   5   5      485.44      494.37     12.55 o 
   1   5   5       16.39       16.84      3.67 o 
   2   5   5     3641.23     3561.38     32.51 o 
   3   5   5      124.44      178.69      6.42 o 
   4   5   5      650.79      584.03     10.39 o 
   5   5   5     1720.61     1713.05     22.54 o 
   6   5   5     2312.65     2715.14     29.28 o 
   7   5   5     2565.94     2466.57     29.21 o 
   8   5   5        7.33        0.79      5.61 o 
   9   5   5        8.57        4.82      6.86 o 
  10   5   5        5.17        8.53     10.97 o 
  11   5   5     2207.84     2275.47     53.28 o 
  12   5   5     1268.65     1270.52     70.41 o 
  13   5   5        0.04       -2.40      7.54 o 
  14   5   5      567.57      664.97     66.42 o 
  15   5   5       80.01       86.59     14.80 o 
 -12   6   5       87.43      120.46     12.56 o 
 -11   6   5       26.05       30.06     10.72 o 
 -10   6   5      391.29      434.70     12.22 o 
  -9   6   5      533.85      543.54     12.08 o 
  -8   6   5      135.80      158.72      7.38 o 
  -7   6   5       41.64       33.46     11.14 o 
  -6   6   5      107.21      135.47      4.63 o 
  -5   6   5     1076.56     1061.74     34.34 o 
  -4   6   5     1497.54     1627.02     18.58 o 
  -3   6   5     1787.00     1949.29     13.58 o 
  -2   6   5     3344.60     3759.19     52.79 o 
  -1   6   5       71.26      126.54      9.24 o 
   0   6   5       24.81        8.25      5.44 o 
   1   6   5     1328.27     1048.46     10.53 o 
   2   6   5       41.66       91.14      5.66 o 
   3   6   5        7.72       13.57      4.26 o 
   4   6   5      206.30      227.26     44.14 o 
   5   6   5     1245.35     1502.23     19.44 o 
   6   6   5      282.60      233.82     17.24 o 
   7   6   5      466.40      478.81     12.83 o 
   8   6   5      620.44      637.73     19.06 o 
   9   6   5       21.08       44.27     11.47 o 
  10   6   5      263.90      250.06     13.31 o 
  11   6   5       57.83       70.14     10.43 o 
  12   6   5      109.13       96.08     12.05 o 
  13   6   5       16.81       26.01     10.19 o 
  14   6   5      106.69      132.96     15.20 o 
 -12   7   5        4.89        8.27      6.51 o 
 -11   7   5      383.76      416.52     13.29 o 
 -10   7   5       86.85       75.12     11.22 o 
  -9   7   5      993.04      959.31     24.59 o 
  -8   7   5       45.12       39.48     22.19 o 
  -7   7   5       54.30       36.78     19.96 o 
  -6   7   5      259.69      242.86      5.34 o 
  -5   7   5      656.23      666.73     21.29 o 
  -4   7   5     1697.23     1760.56     16.35 o 
  -3   7   5       50.80       81.04      6.69 o 
  -2   7   5        7.38       -2.47      5.77 o 
  -1   7   5     3480.33     3547.85     51.14 o 
   0   7   5     1073.87     1134.51     21.96 o 
   1   7   5      387.22      498.83      7.83 o 
   2   7   5     3135.30     3072.44     22.89 o 
   3   7   5      487.23      516.04     10.91 o 
   4   7   5     7716.82     8076.98     78.97 o 
   5   7   5     1445.75     1440.60     19.97 o 
   6   7   5        5.50        5.28      5.13 o 
   7   7   5       10.19        7.63      5.77 o 
   8   7   5      249.17      238.81     14.19 o 
   9   7   5      396.40      416.36     27.56 o 
  10   7   5      110.12      119.25     23.26 o 
  11   7   5      705.39      731.05     31.28 o 
  12   7   5      529.66      506.42     22.37 o 
  13   7   5       73.71       75.86     14.85 o 
  14   7   5       79.42       95.56     14.23 o 
 -11   8   5      109.88       98.31      8.48 o 
 -10   8   5      942.31      954.48     17.20 o 
  -9   8   5      245.99      197.57     29.70 o 
  -8   8   5        7.93       -1.39      6.85 o 
  -7   8   5        6.31        2.19      2.49 o 
  -6   8   5      681.42      614.49     29.54 o 
  -5   8   5        5.67        3.41      1.30 o 
  -4   8   5     4890.12     4715.17     83.55 o 
  -3   8   5       99.75      129.59      9.98 o 
  -2   8   5     1494.81     1358.03     38.48 o 
  -1   8   5       13.46        9.73      7.09 o 
   0   8   5     4562.10     4594.19     66.08 o 
   1   8   5     2004.37     1737.58     13.53 o 
   2   8   5       98.57      119.45      7.08 o 
   3   8   5     2778.49     2713.70     22.85 o 
   4   8   5      739.71      739.77     13.72 o 
   5   8   5     1568.51     1583.98     30.42 o 
   6   8   5     1517.84     1535.68     26.48 o 
   7   8   5       92.88      114.91      9.61 o 
   8   8   5      901.48      894.42     19.83 o 
   9   8   5       65.45       83.15     10.48 o 
  10   8   5     2017.31     2052.73     33.42 o 
  11   8   5      411.31      386.41     20.02 o 
  12   8   5       97.03      117.72     13.49 o 
  13   8   5      205.57      236.59     23.59 o 
  14   8   5      222.46      231.78     18.67 o 
 -11   9   5      770.12      717.47     16.15 o 
 -10   9   5       94.04       73.08      6.85 o 
  -9   9   5       97.47      130.27     14.60 o 
  -8   9   5      659.86      723.51     41.92 o 
  -7   9   5      195.37      188.09     16.33 o 
  -6   9   5        4.94        5.90      1.98 o 
  -5   9   5      149.18      185.87      6.48 o 
  -4   9   5     4032.54     4191.41     67.16 o 
  -3   9   5      364.69      387.48     16.09 o 
  -2   9   5       78.36       85.96     11.55 o 
  -1   9   5     1086.27     1176.57     26.91 o 
   0   9   5      317.25      306.60     14.85 o 
   1   9   5      877.36      961.08     18.34 o 
   2   9   5      773.35      670.47      9.00 o 
   3   9   5       17.62       33.30      5.16 o 
   4   9   5     1983.58     1984.07     20.20 o 
   5   9   5      130.58      162.00      7.81 o 
   6   9   5      827.34      878.77     13.67 o 
   7   9   5      687.16      775.22     13.19 o 
   8   9   5       57.33       62.27      6.83 o 
   9   9   5     2505.47     2648.27     39.90 o 
  10   9   5      167.36      153.41     13.11 o 
  11   9   5      530.04      565.54     40.76 o 
  12   9   5      277.08      308.30     13.47 o 
  13   9   5       92.34      112.70     11.59 o 
 -10  10   5      609.94      647.55     32.01 o 
  -9  10   5       19.31       17.64      5.94 o 
  -8  10   5     1562.98     1444.91     43.09 o 
  -7  10   5     1208.70     1141.20     31.70 o 
  -6  10   5       17.14        6.34      2.19 o 
  -5  10   5     2207.25     2308.76     71.03 o 
  -4  10   5       20.00        9.52      7.92 o 
  -3  10   5     2236.12     2270.01     56.09 o 
  -2  10   5     1195.88     1314.26     43.59 o 
  -1  10   5     1628.20     1674.41     34.85 o 
   0  10   5      898.50      902.65     24.60 o 
   1  10   5     3856.12     3810.83     29.14 o 
   2  10   5        5.29        1.57      1.93 o 
   3  10   5      100.25      110.78      5.51 o 
   4  10   5     1017.28     1042.29     12.68 o 
   5  10   5     1288.47     1280.64     15.29 o 
   6  10   5      207.36      219.02      8.48 o 
   7  10   5     1767.52     1793.46     21.46 o 
   8  10   5      919.07      919.65     20.08 o 
   9  10   5      102.44       84.46      8.20 o 
  10  10   5      232.22      248.73     12.43 o 
  11  10   5      943.77      956.06     21.67 o 
  12  10   5       19.54       16.22      7.96 o 
 -10  11   5       84.35       86.61     19.63 o 
  -9  11   5      126.66      151.95     20.46 o 
  -8  11   5       97.55       99.15     17.49 o 
  -7  11   5       12.56        7.36      1.57 o 
  -6  11   5      176.30      146.18     12.22 o 
  -5  11   5      100.69      104.05     10.64 o 
  -4  11   5        3.39        2.28      5.78 o 
  -3  11   5      785.74      833.59     24.35 o 
  -2  11   5       18.40       13.69     10.06 o 
  -1  11   5     1073.25     1118.81     29.39 o 
   0  11   5      151.81      186.93     15.51 o 
   1  11   5      201.49      189.61      8.25 o 
   2  11   5     2561.02     2459.78     23.27 o 
   3  11   5      276.39      295.62      9.15 o 
   4  11   5      252.77      254.85     15.34 o 
   5  11   5      120.91      131.19      6.87 o 
   6  11   5     1116.35     1144.65     16.06 o 
   7  11   5      218.19      202.44      9.76 o 
   8  11   5     1547.14     1533.89     26.63 o 
   9  11   5      867.52      823.96     23.23 o 
  10  11   5      345.92      338.84     14.34 o 
  11  11   5      203.81      200.21     12.20 o 
  12  11   5      141.47      164.71     22.96 o 
  -9  12   5      638.27      574.05    310.58 o 
  -8  12   5        1.25        1.16      9.98 o 
  -7  12   5       10.92       22.19      9.82 o 
  -6  12   5       18.21       14.57      9.32 o 
  -5  12   5       89.17      117.43     11.51 o 
  -4  12   5      565.00      592.21     21.25 o 
  -3  12   5       70.81      100.85     12.41 o 
  -2  12   5       63.00       83.81     14.19 o 
  -1  12   5       56.52       33.33     11.88 o 
   0  12   5      184.44      197.17     16.33 o 
   1  12   5       18.19       17.43      2.86 o 
   2  12   5       46.96       41.79      5.28 o 
   3  12   5      905.47      952.12     14.35 o 
   4  12   5        4.12        0.31      4.16 o 
   5  12   5      746.63      717.37     14.22 o 
   6  12   5     1067.30     1145.05     16.86 o 
   7  12   5      563.66      538.74     18.65 o 
   8  12   5      273.13      340.08     15.66 o 
   9  12   5       23.90       23.96      8.47 o 
  10  12   5       76.38       90.59      9.68 o 
  11  12   5      280.52      286.50     16.70 o 
  -8  13   5      106.20       90.73     14.38 o 
  -7  13   5        3.30       -5.23      8.41 o 
  -6  13   5      826.50      815.69     23.49 o 
  -5  13   5      165.31      132.76     15.84 o 
  -4  13   5      117.37      139.22     19.26 o 
  -3  13   5      635.31      723.07     23.93 o 
  -2  13   5      115.35      100.64     10.43 o 
  -1  13   5       10.36       10.56     10.72 o 
   0  13   5      110.24      113.18     15.51 o 
   1  13   5      929.68     1020.58     32.02 o 
   2  13   5       36.70       22.27      5.71 o 
   3  13   5       54.25       44.87      5.00 o 
   4  13   5      257.08      258.72      8.19 o 
   5  13   5      487.10      505.22     12.62 o 
   6  13   5      597.78      604.03     17.38 o 
   7  13   5     1404.48     1293.14     32.74 o 
   8  13   5       60.84       54.82      8.59 o 
   9  13   5     1177.77     1124.36     20.95 o 
  10  13   5      201.56      197.34     13.96 o 
  -7  14   5       84.02      100.93     16.44 o 
  -6  14   5       87.48       96.52     13.29 o 
  -5  14   5       78.23       61.85     18.53 o 
  -4  14   5      144.95      161.44     13.32 o 
  -3  14   5      889.02      898.02     22.55 o 
  -2  14   5       90.26      116.20     11.65 o 
  -1  14   5       14.11        7.09     17.32 o 
   2  14   5       18.78       23.43      7.42 o 
   3  14   5        4.19       10.23      4.40 o 
   4  14   5      764.73      751.14     13.99 o 
   5  14   5      336.93      382.42     12.29 o 
   6  14   5      283.47      276.97     16.93 o 
   7  14   5      908.47      845.87     18.10 o 
   8  14   5        3.48        5.10      7.18 o 
   9  14   5       44.10       45.58      8.81 o 
  -5  15   5       13.35       18.60      9.96 o 
  -4  15   5      520.41      522.68     39.03 o 
  -3  15   5      511.13      549.27     19.57 o 
  -2  15   5        9.80        9.00      8.22 o 
  -1  15   5      130.90      157.56     18.97 o 
   0  15   5       15.68       16.00     12.70 o 
   1  15   5      265.86      272.24     21.78 o 
   2  15   5      147.65      150.96     18.31 o 
   3  15   5        4.33        7.20      5.36 o 
   4  15   5      242.30      264.92     15.04 o 
   5  15   5      548.65      565.84     13.25 o 
   6  15   5      325.79      295.95     11.28 o 
   7  15   5       10.60       17.06      8.12 o 
  -3  16   5      165.83      126.88     82.25 o 
  -2  16   5       19.85       15.39     10.89 o 
  -1  16   5        3.47       -0.16     15.18 o 
   0  16   5      332.80      345.02     25.58 o 
   1  16   5       17.43       -2.47     10.89 o 
   2  16   5      341.74      427.19     26.40 o 
   3  16   5       81.48       66.20     13.61 o 
   4  16   5      100.66       84.00     30.84 o 
   5  16   5      686.71      601.70     32.21 o 
  -2 -14   6      152.83      179.87     13.94 o 
  -1 -14   6        5.76       11.88     11.38 o 
   0 -14   6      351.18      346.84     22.11 o 
   1 -14   6       21.07       38.60     12.54 o 
   2 -14   6        2.01       10.56     10.06 o 
   3 -14   6       47.22       31.64      6.58 o 
   4 -14   6       33.77       21.64      8.66 o 
   5 -14   6       75.35       84.32      6.12 o 
   6 -14   6      358.46      330.56     26.73 o 
  -3 -13   6      744.45      715.66     21.00 o 
  -2 -13   6       24.16       17.75     10.14 o 
  -1 -13   6      315.66      293.89     15.98 o 
   0 -13   6        1.16        4.11      2.26 o 
   1 -13   6      340.90      356.89      7.05 o 
   2 -13   6      193.92      185.28      7.10 o 
   3 -13   6        7.45       11.23      3.60 o 
   4 -13   6       54.48       37.08      5.69 o 
   5 -13   6      215.56      201.78      6.44 o 
   6 -13   6      176.35      167.75      7.64 o 
   7 -13   6       17.51       14.03      5.80 o 
   8 -13   6       16.27       10.19      5.52 o 
  -6 -12   6      194.85      181.87     26.48 o 
  -5 -12   6      790.90      752.67     17.08 o 
  -4 -12   6     1608.11     1454.30     25.50 o 
  -3 -12   6       78.29       60.69      4.98 o 
  -2 -12   6     1847.83     1744.85     20.22 o 
  -1 -12   6      184.22      148.32      3.85 o 
   0 -12   6     3120.43     3015.98     25.50 o 
   1 -12   6      565.84      573.10      8.00 o 
   2 -12   6      625.24      682.24      9.22 o 
   3 -12   6      401.43      472.25      7.97 o 
   4 -12   6      186.12      161.79      7.21 o 
   5 -12   6      687.68      666.70     10.87 o 
   6 -12   6        8.99        7.34      4.45 o 
   7 -12   6      216.93      214.86      7.42 o 
   8 -12   6      338.37      336.10     12.36 o 
   9 -12   6       53.65       35.70     26.48 o 
  10 -12   6      501.92      518.31     20.96 o 
  -7 -11   6        0.36       -4.18      4.18 o 
  -6 -11   6      226.79      260.32      9.59 o 
  -5 -11   6      155.99      149.69      6.89 o 
  -4 -11   6      140.91      155.64      6.29 o 
  -3 -11   6     1243.52     1331.79     15.09 o 
  -2 -11   6      690.94      710.98     11.53 o 
  -1 -11   6      870.71      828.59     14.51 o 
   0 -11   6      311.40      332.92      6.83 o 
   1 -11   6      964.87      856.15      8.21 o 
   2 -11   6       19.54       22.70      3.71 o 
   3 -11   6      858.13      839.60     13.10 o 
   4 -11   6     1525.98     1507.91     15.11 o 
   5 -11   6      496.08      506.43      9.77 o 
   6 -11   6       26.12       45.04      4.36 o 
   7 -11   6      556.89      578.70     10.18 o 
   8 -11   6      106.42      123.13     10.07 o 
   9 -11   6      292.09      284.64     12.64 o 
  10 -11   6      131.45       59.66     52.80 o 
  11 -11   6       80.23       70.61     13.03 o 
  -8 -10   6       11.64        9.28      6.52 o 
  -7 -10   6      616.96      649.23     13.16 o 
  -6 -10   6      240.91      295.93      8.11 o 
  -5 -10   6      361.18      382.50      7.40 o 
  -4 -10   6     1703.25     1811.02     17.60 o 
  -3 -10   6      355.35      338.59     13.50 o 
  -2 -10   6       26.31       25.79      5.59 o 
  -1 -10   6        4.58        2.86      3.55 o 
   0 -10   6     1003.16     1026.97      7.91 o 
   1 -10   6        2.63        5.20      2.51 o 
   2 -10   6     1506.42     1530.87     13.73 o 
   3 -10   6     1827.92     1793.72     14.36 o 
   4 -10   6      196.98      185.64      5.16 o 
   5 -10   6     1420.28     1433.96     14.99 o 
   6 -10   6      562.05      548.05      9.69 o 
   7 -10   6      178.54      158.32      7.47 o 
   8 -10   6       23.00       20.50      5.59 o 
   9 -10   6      224.48      252.44     13.86 o 
  10 -10   6      341.09      339.25     17.00 o 
  11 -10   6      266.93      272.90     17.49 o 
  12 -10   6       15.46       24.91     18.15 o 
  -9  -9   6       86.74      116.24      8.86 o 
  -8  -9   6      655.83      764.61     18.33 o 
  -7  -9   6      459.85      518.44     12.23 o 
  -6  -9   6       21.07       23.22      4.69 o 
  -5  -9   6     1615.72     1702.62     19.52 o 
  -4  -9   6      389.13      339.51      5.71 o 
  -3  -9   6     3070.58     3041.09     21.94 o 
  -2  -9   6     1269.56     1245.31     10.82 o 
  -1  -9   6       13.30       14.69      2.45 o 
   0  -9   6      221.12      196.56      5.00 o 
   1  -9   6        4.63        5.40      1.97 o 
   2  -9   6       76.33       66.43      2.51 o 
   3  -9   6       59.75       62.53      3.11 o 
   4  -9   6     1106.51     1120.24     11.02 o 
   5  -9   6     1501.35     1593.96     24.23 o 
   6  -9   6       32.54       47.80      4.87 o 
   7  -9   6      701.74      730.55     15.37 o 
   8  -9   6       96.29      125.39      9.57 o 
   9  -9   6      665.99      628.62     27.56 o 
  10  -9   6       83.65       87.28     11.55 o 
  11  -9   6       43.20       48.37      7.81 o 
  12  -9   6      443.29      416.17     14.87 o 
  13  -9   6        1.92       -3.46      6.65 o 
 -10  -8   6      631.66      613.06     23.18 o 
  -9  -8   6      497.91      522.12     24.86 o 
  -8  -8   6      108.26       90.80      9.28 o 
  -7  -8   6      375.92      454.40      9.36 o 
  -6  -8   6      563.94      596.90     10.81 o 
  -5  -8   6       90.61       84.46      6.26 o 
  -4  -8   6     2800.18     2926.52     22.12 o 
  -3  -8   6     4226.82     4359.68     28.70 o 
  -2  -8   6     4520.74     4602.07     31.89 o 
  -1  -8   6      678.51      665.97      8.52 o 
   0  -8   6     3631.57     3561.84     28.77 o 
   1  -8   6       43.20       38.93      2.22 o 
   2  -8   6     1163.21     1161.62      8.81 o 
   3  -8   6        8.24        6.48      1.88 o 
   4  -8   6      174.20      148.73      3.50 o 
   5  -8   6     1526.62     1477.60     16.15 o 
   6  -8   6      618.49      676.28     13.01 o 
   7  -8   6        1.82        0.66      3.96 o 
   8  -8   6       94.30      113.11      7.24 o 
   9  -8   6       58.51       85.49      6.69 o 
  10  -8   6     1189.83     1213.56     19.42 o 
  11  -8   6        1.65       -0.01      5.44 o 
  12  -8   6      515.29      500.92     15.34 o 
  13  -8   6      822.41      823.24     42.75 o 
 -10  -7   6       20.32       11.05      5.64 o 
  -9  -7   6      311.89      264.28      9.44 o 
  -8  -7   6      168.35      162.95      7.39 o 
  -7  -7   6      289.28      304.92     19.97 o 
  -6  -7   6       35.93       39.66      4.22 o 
  -5  -7   6       18.33       14.34      3.08 o 
  -4  -7   6      277.94      246.12      8.79 o 
  -3  -7   6     2481.90     2395.11     16.73 o 
  -2  -7   6      289.41      256.01      4.55 o 
  -1  -7   6      928.52      914.15      5.97 o 
   0  -7   6        4.15        6.64      2.14 o 
   1  -7   6     1324.15     1459.99      8.24 o 
   2  -7   6     1114.92     1141.57      8.07 o 
   3  -7   6       40.91       35.96      2.75 o 
   4  -7   6      182.35      162.70      6.76 o 
   5  -7   6      445.27      450.90      9.37 o 
   6  -7   6      191.08      235.28      7.92 o 
   7  -7   6        6.47        5.97      4.88 o 
   8  -7   6       60.08       82.54      5.47 o 
   9  -7   6      368.36      388.59     11.86 o 
  10  -7   6      114.87      118.70      7.86 o 
  11  -7   6      583.31      583.92     14.46 o 
  12  -7   6       33.62       31.59     11.22 o 
  13  -7   6       14.37       26.15      8.34 o 
  14  -7   6      251.89      263.56     14.99 o 
 -11  -6   6       31.38       17.38      8.54 o 
 -10  -6   6       23.95       10.11      5.83 o 
  -9  -6   6       25.52       27.46      5.61 o 
  -8  -6   6      360.87      389.60      9.45 o 
  -7  -6   6      557.02      574.71      9.88 o 
  -6  -6   6       66.67       50.68      6.11 o 
  -5  -6   6     1314.69     1265.65     13.71 o 
  -4  -6   6        7.50        8.42      2.26 o 
  -3  -6   6     2005.13     1993.68     35.68 o 
  -2  -6   6     1305.06     1284.87      9.50 o 
  -1  -6   6     2001.46     2082.38     18.56 o 
   0  -6   6     1800.97     1863.70     21.56 o 
   1  -6   6       28.75       55.93     11.38 o 
   2  -6   6       86.23       94.17      2.58 o 
   3  -6   6     3162.85     3379.52     26.99 o 
   4  -6   6       41.69       38.52      2.86 o 
   5  -6   6       79.23       89.79      3.96 o 
   6  -6   6       43.89       65.65      3.66 o 
   7  -6   6       72.74       96.53      4.65 o 
   8  -6   6        5.46       10.08      5.99 o 
   9  -6   6      110.41      153.32     14.11 o 
  10  -6   6     1257.29     1302.82     19.37 o 
  11  -6   6        5.06        8.39      6.51 o 
  12  -6   6      173.13      155.97     10.55 o 
  13  -6   6      768.80      779.61     43.49 o 
  14  -6   6      138.14      122.74     48.75 o 
 -11  -5   6     1623.68     1631.28     60.70 o 
 -10  -5   6      921.36      877.31     21.77 o 
  -9  -5   6      572.57      579.80     13.21 o 
  -8  -5   6       97.08      109.88      7.91 o 
  -7  -5   6       13.90       10.05      5.23 o 
  -6  -5   6      974.12      954.94     11.28 o 
  -5  -5   6     1246.74     1197.78     12.25 o 
  -4  -5   6     2426.98     2529.78     17.26 o 
  -3  -5   6     1486.82     1460.59     10.08 o 
  -2  -5   6       68.52       50.33      1.79 o 
  -1  -5   6      786.27      794.65      4.79 o 
   0  -5   6       59.54       33.18      5.07 o 
   1  -5   6     1960.35     2127.58     30.58 o 
   2  -5   6     3173.90     3257.61     56.24 o 
   3  -5   6        4.39        8.05      3.05 o 
   4  -5   6    13602.77    14715.21    106.11 o 
   5  -5   6      543.79      594.97      6.59 o 
   6  -5   6     1315.34     1483.49     14.19 o 
   7  -5   6     1694.93     1629.15     16.63 o 
   8  -5   6       33.91       28.18      4.23 o 
   9  -5   6      287.53      325.81      8.83 o 
  10  -5   6      100.12      112.08     17.16 o 
  11  -5   6      354.73      431.27     12.56 o 
  12  -5   6     1504.70     1567.03     34.59 o 
  13  -5   6      597.16      675.20     42.49 o 
  14  -5   6      608.81      561.91     18.90 o 
  15  -5   6      207.62      236.26     33.82 o 
 -11  -4   6       37.90       28.47     12.07 o 
 -10  -4   6     1303.10     1349.75     21.31 o 
  -9  -4   6       39.12       26.84      6.37 o 
  -8  -4   6      928.67      884.99     13.09 o 
  -7  -4   6      135.09      134.14      6.18 o 
  -6  -4   6       29.95       26.88      3.67 o 
  -5  -4   6     1616.63     1687.10     17.97 o 
  -4  -4   6     1465.17     1378.23     12.83 o 
  -3  -4   6      608.37      618.56      5.50 o 
  -2  -4   6      844.57      647.74      5.04 o 
  -1  -4   6     1189.09     1274.03      6.78 o 
   0  -4   6     3158.35     3083.66     28.43 o 
   1  -4   6     3010.47     3364.05     49.98 o 
   2  -4   6     9991.96    10719.28    525.05 o 
   3  -4   6     1121.45     1050.34     10.30 o 
   4  -4   6        9.93       15.41      1.76 o 
   5  -4   6      854.47      756.91      7.92 o 
   6  -4   6      893.23      909.77      9.79 o 
   7  -4   6     1534.17     1534.50     15.81 o 
   8  -4   6     1301.27     1345.91     16.13 o 
   9  -4   6      292.72      357.05      9.30 o 
  10  -4   6     1408.23     1413.36     19.89 o 
  11  -4   6     1648.45     1726.30     69.61 o 
  12  -4   6      297.79      303.88     25.66 o 
  13  -4   6      474.67      493.14     16.16 o 
  14  -4   6      425.61      409.62     19.22 o 
  15  -4   6      144.72      152.38     14.22 o 
 -12  -3   6      325.41      351.30     20.34 o 
 -11  -3   6     1194.92     1208.65     28.33 o 
 -10  -3   6       41.43       44.81      7.53 o 
  -9  -3   6      478.28      500.23     11.82 o 
  -8  -3   6      684.77      681.62     14.67 o 
  -7  -3   6      241.76      296.86      8.83 o 
  -6  -3   6      600.15      617.36      9.52 o 
  -5  -3   6     1290.89     1334.87     12.27 o 
  -4  -3   6      206.60      249.31      6.26 o 
  -3  -3   6     1508.63     1579.45     10.77 o 
  -2  -3   6      359.71      353.31      4.22 o 
  -1  -3   6     3672.03     3853.26     27.60 o 
   0  -3   6       94.43       80.72      4.31 o 
   1  -3   6      533.61      448.34     10.56 o 
   2  -3   6      330.52      444.13      4.32 o 
   3  -3   6     1890.90     2059.48     46.54 o 
   4  -3   6      219.59      252.35      5.03 o 
   5  -3   6      222.41      184.50      6.02 o 
   6  -3   6     2557.57     2486.23     21.50 o 
   7  -3   6        6.16       11.02      3.12 o 
   8  -3   6     1671.26     1646.75     18.37 o 
   9  -3   6     2170.81     2124.26     44.86 o 
  10  -3   6      556.75      616.87     18.98 o 
  11  -3   6      126.42      117.10      8.58 o 
  12  -3   6      532.89      483.55     26.16 o 
  13  -3   6        0.97       -6.23     10.78 o 
  14  -3   6      117.31      139.55     13.36 o 
  15  -3   6       32.14       19.97      9.74 o 
 -12  -2   6      233.67      244.25     11.73 o 
 -11  -2   6      255.81      235.18     10.62 o 
 -10  -2   6     1752.36     1708.04     47.69 o 
  -9  -2   6      771.64      771.87     14.62 o 
  -8  -2   6       33.68       46.64      7.63 o 
  -7  -2   6      135.44      157.73      6.41 o 
  -6  -2   6      152.61      153.35      5.14 o 
  -5  -2   6     9547.10     9703.73     84.12 o 
  -4  -2   6     1088.30     1016.09     10.20 o 
  -3  -2   6      801.34      873.85      7.10 o 
  -2  -2   6     5656.90     5737.47     42.55 o 
  -1  -2   6     2679.81     3168.96     21.75 o 
   0  -2   6      328.23      216.24      4.62 o 
   1  -2   6       50.57       42.02      1.41 o 
   2  -2   6     2523.07     2470.98     32.86 o 
   3  -2   6     1138.59     1240.62     13.13 o 
   4  -2   6      225.19      223.49      3.59 o 
   5  -2   6     3367.24     3339.15     28.00 o 
   6  -2   6      167.26      138.37      4.53 o 
   7  -2   6      345.37      350.15      8.60 o 
   8  -2   6     3065.37     3244.62     34.37 o 
   9  -2   6      114.08      114.76      8.02 o 
  10  -2   6      661.53      590.71     14.73 o 
  11  -2   6        8.14        9.41      5.68 o 
  12  -2   6       16.72       15.98      6.81 o 
  13  -2   6       15.18       23.75      8.09 o 
  14  -2   6      371.33      377.08     26.81 o 
  15  -2   6      428.73      407.90     41.58 o 
 -12  -1   6       32.92       17.66     11.01 o 
 -11  -1   6      415.40      427.05     12.54 o 
 -10  -1   6        0.17        2.83      5.11 o 
  -9  -1   6       18.37       22.03      5.20 o 
  -8  -1   6      150.18      154.19      6.72 o 
  -7  -1   6      104.19      125.53      6.92 o 
  -6  -1   6       90.53      100.47      5.81 o 
  -5  -1   6     1401.79     1354.64     14.09 o 
  -4  -1   6       20.76       48.09      2.84 o 
  -3  -1   6      258.58      320.55      3.86 o 
  -2  -1   6      371.10      425.54      4.60 o 
  -1  -1   6     6568.32     6830.85     44.30 o 
   0  -1   6     1148.11     1030.89      8.25 o 
   1  -1   6    10136.62     9776.19     76.58 o 
   2  -1   6     1480.94     1578.68     10.58 o 
   3  -1   6     2640.02     2458.58     17.96 o 
   4  -1   6     2001.65     1958.41     16.68 o 
   5  -1   6      504.36      348.47      5.70 o 
   6  -1   6     1601.70     1730.06     16.69 o 
   7  -1   6     5150.58     5086.42     45.93 o 
   8  -1   6      678.62      720.18     16.61 o 
   9  -1   6     2234.54     2239.62     56.76 o 
  10  -1   6      509.09      556.63     12.80 o 
  11  -1   6      358.29      324.66     11.81 o 
  12  -1   6        2.76       -4.40      9.46 o 
  13  -1   6      123.22      114.00     15.01 o 
  14  -1   6      467.52      456.27     25.74 o 
  15  -1   6      181.87      179.93     16.83 o 
 -12   0   6      913.44      941.72     20.61 o 
 -11   0   6       18.42       16.20      7.55 o 
 -10   0   6      768.33      789.83     27.36 o 
  -9   0   6       93.66       90.95     10.57 o 
  -8   0   6      362.67      400.47      9.78 o 
  -7   0   6      578.76      603.23      9.58 o 
  -6   0   6        7.31        5.02      5.28 o 
  -5   0   6      374.13      352.99      7.23 o 
  -4   0   6      424.65      484.85      7.26 o 
  -3   0   6     1835.29     2049.05     13.13 o 
  -2   0   6     3551.94     3804.32     24.87 o 
  -1   0   6      619.26      506.54      5.76 o 
   0   0   6     5936.64     5635.12     56.30 o 
   1   0   6     2976.53     2717.95     16.15 o 
   2   0   6      126.44      123.15      2.86 o 
   3   0   6      120.63      185.12      5.77 o 
   4   0   6     5352.62     5459.25     43.27 o 
   5   0   6     4340.36     4027.11     35.69 o 
   6   0   6        6.12       10.26      5.21 o 
   7   0   6      683.74      738.65     13.01 o 
   8   0   6     3529.71     3761.86     37.43 o 
   9   0   6       14.30       20.39      5.33 o 
  10   0   6      385.85      394.80     11.54 o 
  11   0   6      294.27      282.23     11.56 o 
  12   0   6      953.92      889.12     19.37 o 
  13   0   6      685.25      702.55     20.13 o 
  14   0   6        7.46       15.37      9.57 o 
  15   0   6      398.83      386.94     25.58 o 
 -12   1   6       59.73       80.77      8.83 o 
 -11   1   6      250.69      233.49     11.32 o 
 -10   1   6        1.61       -1.75      4.24 o 
  -9   1   6      157.04      170.27      7.56 o 
  -8   1   6      590.12      555.04     10.20 o 
  -7   1   6      607.02      563.15     10.25 o 
  -6   1   6     1463.44     1444.47     14.06 o 
  -5   1   6       57.73       48.41      4.30 o 
  -4   1   6      288.99      345.68      5.16 o 
  -3   1   6     4254.84     4040.43     27.91 o 
  -2   1   6       85.43      118.89      5.27 o 
  -1   1   6    17348.79    18892.84    139.44 o 
   0   1   6        0.93        1.47      1.55 o 
   1   1   6      106.27       64.40      5.19 o 
   2   1   6     5563.27     5402.12     41.62 o 
   3   1   6     2702.22     2873.07     24.54 o 
   4   1   6     2670.80     2314.66     20.01 o 
   5   1   6     1280.57     1315.08     13.95 o 
   6   1   6       60.56       85.31      6.26 o 
   7   1   6       66.73      104.61      6.20 o 
   8   1   6        1.16        1.98      3.83 o 
   9   1   6      662.82      624.32     13.13 o 
  10   1   6      277.75      242.97     10.27 o 
  11   1   6      128.39      118.21      9.49 o 
  12   1   6      845.99      882.26     28.31 o 
  13   1   6       64.63       69.62     15.34 o 
  14   1   6      855.71      778.78     31.36 o 
  15   1   6      265.93      222.25     24.09 o 
 -12   2   6      563.16      580.38     15.14 o 
 -11   2   6      139.91      138.25      8.98 o 
 -10   2   6     1255.17     1322.35     18.63 o 
  -9   2   6        2.23        8.06      4.73 o 
  -8   2   6       48.86       51.00      5.17 o 
  -7   2   6       42.52       41.92      4.34 o 
  -6   2   6     1623.38     1749.04     21.61 o 
  -5   2   6       74.86       82.92      3.79 o 
  -4   2   6       15.25        3.13      2.38 o 
  -3   2   6     2011.08     1952.74     17.84 o 
  -2   2   6     4203.68     4475.86     28.39 o 
  -1   2   6     2193.95     2315.78     12.77 o 
   0   2   6    17010.91    17275.65    300.02 o 
   1   2   6     1132.37     1323.70     12.15 o 
   2   2   6     2301.33     2168.28     18.37 o 
   3   2   6     2843.97     3014.97     28.98 o 
   4   2   6      589.43      435.61      8.80 o 
   5   2   6        9.93      107.92      5.48 o 
   6   2   6       61.31      116.09      8.99 o 
   7   2   6     8317.22     8848.80     84.20 o 
   8   2   6      369.69      284.40      9.55 o 
   9   2   6        0.38        5.28      5.03 o 
  10   2   6     1144.16     1177.62     28.15 o 
  11   2   6      595.50      635.86     18.87 o 
  12   2   6      713.06      724.26     26.49 o 
  13   2   6      242.94      265.66     25.49 o 
  15   2   6     1071.51     1077.19     38.95 o 
 -12   3   6      365.11      381.77     13.51 o 
 -11   3   6      118.86       97.48      8.14 o 
 -10   3   6       64.29       52.18      7.12 o 
  -9   3   6        6.12        8.67      4.46 o 
  -8   3   6      137.56      137.53      7.16 o 
  -7   3   6       21.63       35.04      4.20 o 
  -6   3   6      525.53      561.72      8.24 o 
  -5   3   6      719.08      706.79     17.41 o 
  -4   3   6      803.14      690.34     11.89 o 
  -3   3   6     3829.17     4315.92     49.34 o 
  -2   3   6     2298.62     2799.36     29.44 o 
  -1   3   6     7593.48     7703.62     70.76 o 
   0   3   6      686.50      692.49      7.39 o 
   1   3   6     2648.67     2274.26     20.19 o 
   2   3   6       12.65       18.35      4.62 o 
   3   3   6       33.87       26.35      4.24 o 
   4   3   6     2545.41     2575.80     33.34 o 
   5   3   6     9584.78     9894.81     90.80 o 
   6   3   6    11339.73    11803.73    112.75 o 
   7   3   6     5241.33     6153.75     60.18 o 
   8   3   6     1976.44     2069.39     25.73 o 
   9   3   6     1330.87     1278.46     20.33 o 
  10   3   6      428.26      430.65     13.48 o 
  11   3   6      911.12      919.20     19.97 o 
  12   3   6       22.72        8.83      7.42 o 
  13   3   6      915.46      926.59     44.07 o 
  14   3   6        3.87       11.50      9.18 o 
  15   3   6       56.50       53.78     19.14 o 
 -12   4   6      466.09      501.80     15.28 o 
 -11   4   6        1.33       -5.37      6.35 o 
 -10   4   6      731.29      704.53     15.98 o 
  -9   4   6      164.14      193.20      9.81 o 
  -8   4   6     2889.87     2870.30     31.67 o 
  -7   4   6        4.41        1.52      2.95 o 
  -6   4   6       20.25       16.71      3.79 o 
  -5   4   6      554.85      498.86     20.14 o 
  -4   4   6     3257.36     3699.88     38.13 o 
  -3   4   6      201.80      328.02      4.56 o 
  -2   4   6      730.45      745.09     12.88 o 
  -1   4   6       12.94        9.34      6.43 o 
   0   4   6     5901.45     5881.13     92.02 o 
   1   4   6       97.74       41.48      4.08 o 
   2   4   6     1665.40     1380.87     14.84 o 
   3   4   6     4492.44     4779.91     59.20 o 
   4   4   6      290.37      379.75      8.39 o 
   5   4   6     1973.87     2464.09     25.54 o 
   6   4   6        1.70        7.58      4.49 o 
   7   4   6     1167.43     1044.03     19.75 o 
   8   4   6     3577.28     3724.39     40.97 o 
   9   4   6      125.11      135.88     11.07 o 
  10   4   6      325.27      317.39     16.67 o 
  11   4   6       97.70      118.43     10.90 o 
  12   4   6      178.38      149.22     12.56 o 
  13   4   6      777.61      733.08     43.98 o 
  14   4   6       31.68       16.40     12.11 o 
  15   4   6      245.00      296.42     19.13 o 
 -12   5   6      387.71      400.52     16.27 o 
 -11   5   6     1997.42     2118.65     41.32 o 
 -10   5   6        0.06       -2.10      4.60 o 
  -9   5   6     7005.88     7140.93    140.04 o 
  -8   5   6      512.22      498.06     11.14 o 
  -7   5   6      942.33     1005.68     18.57 o 
  -6   5   6      677.05      751.09     11.22 o 
  -5   5   6        9.53       25.14      2.87 o 
  -4   5   6      295.08      268.06      4.41 o 
  -3   5   6     5802.32     5863.82     47.40 o 
  -2   5   6      357.19      338.62      8.83 o 
  -1   5   6        7.36       17.65      5.77 o 
   0   5   6       71.61       41.13      3.22 o 
   1   5   6    11759.68    12248.04    114.35 o 
   2   5   6     2295.01     2090.75     24.15 o 
   3   5   6      476.57      449.50     13.54 o 
   4   5   6     6782.44     6972.60     64.83 o 
   5   5   6       69.58      101.31      8.50 o 
   6   5   6      538.41      448.22     16.98 o 
   7   5   6       26.75       20.79      6.06 o 
   8   5   6     2351.13     2322.30     33.14 o 
   9   5   6     1403.12     1418.24     48.55 o 
  10   5   6      351.95      372.90     33.99 o 
  11   5   6      459.29      489.49     17.33 o 
  12   5   6       10.61       -1.63      7.91 o 
  13   5   6      283.73      293.73     26.15 o 
  14   5   6      453.62      422.80     26.24 o 
  15   5   6       33.25       56.64     13.86 o 
 -12   6   6        4.44       -2.09      7.79 o 
 -11   6   6      416.18      411.00     13.78 o 
 -10   6   6     1529.84     1577.72     24.24 o 
  -9   6   6      274.05      272.70      9.47 o 
  -8   6   6     1579.89     1722.03     23.30 o 
  -7   6   6      728.38      680.02     15.19 o 
  -6   6   6       76.11       80.80      4.31 o 
  -5   6   6     1004.42     1074.53     11.86 o 
  -4   6   6       19.17       35.47      2.77 o 
  -3   6   6     2932.56     2873.86     31.59 o 
  -2   6   6     2599.11     2265.00     46.63 o 
  -1   6   6        3.10       28.54      7.26 o 
   0   6   6      194.73      216.82     10.40 o 
   1   6   6      504.53      470.49     11.66 o 
   2   6   6      578.04      578.57     10.86 o 
   3   6   6     1551.27     1402.01     17.35 o 
   4   6   6      156.67      177.06      7.64 o 
   5   6   6     2862.89     2671.56     32.86 o 
   6   6   6      488.34      444.12     12.08 o 
   7   6   6      247.30      213.19     12.32 o 
   8   6   6     1603.56     1680.49     29.06 o 
   9   6   6       60.37       59.49     11.17 o 
  10   6   6     3395.30     3574.06    184.42 o 
  11   6   6      762.15      771.31     32.84 o 
  12   6   6      446.09      436.26     18.11 o 
  13   6   6      503.56      471.67     19.80 o 
  14   6   6        1.09       -0.54     12.70 o 
  15   6   6      501.06      491.11     28.96 o 
 -11   7   6      195.62      233.05     11.04 o 
 -10   7   6        0.13        5.99      4.94 o 
  -9   7   6       88.70      110.31      8.99 o 
  -8   7   6       21.67       32.56      5.20 o 
  -7   7   6      208.49      225.85      8.54 o 
  -6   7   6        6.36        7.85      3.55 o 
  -5   7   6      463.95      496.94     15.93 o 
  -4   7   6      561.61      500.38      4.44 o 
  -3   7   6      924.78      887.47     15.18 o 
  -2   7   6        8.46       41.24      8.91 o 
  -1   7   6     1662.90     1755.85     31.22 o 
   0   7   6     1182.65     1132.41     23.29 o 
   1   7   6       16.28       10.04      2.30 o 
   2   7   6     3463.31     3700.39     37.74 o 
   3   7   6      255.69      382.83     10.03 o 
   4   7   6      375.14      375.53     10.68 o 
   5   7   6     2303.46     2350.35     28.10 o 
   6   7   6       62.57       56.34      7.52 o 
   7   7   6       68.55       59.33      8.16 o 
   8   7   6     2109.51     2034.25     34.06 o 
   9   7   6     1792.54     1703.50     28.47 o 
  10   7   6     1338.11     1272.46     37.40 o 
  11   7   6      707.40      783.87     37.13 o 
  12   7   6      459.66      433.28     39.44 o 
  13   7   6       49.76       66.74     15.50 o 
  14   7   6      118.83      124.05     15.64 o 
 -11   8   6        0.81        0.70      6.80 o 
 -10   8   6     1383.35     1403.69     21.87 o 
  -9   8   6       34.29       29.86      5.44 o 
  -8   8   6       79.34       91.96      7.60 o 
  -7   8   6     1573.74     1623.54     17.98 o 
  -6   8   6       75.82       62.58      4.42 o 
  -5   8   6        7.92       10.21      8.33 o 
  -4   8   6      757.54      731.07     15.66 o 
  -3   8   6     1867.30     1852.54     28.31 o 
  -2   8   6     2201.53     2278.31     41.15 o 
  -1   8   6        0.97        4.29      6.76 o 
   0   8   6     1310.77     1250.02     26.59 o 
   1   8   6        0.82        6.97      1.35 o 
   2   8   6       74.47      130.86      3.18 o 
   3   8   6     1200.13     1298.22     12.17 o 
   4   8   6      805.44      821.06     19.64 o 
   5   8   6      806.57      786.12     16.22 o 
   6   8   6      485.66      494.64     14.00 o 
   7   8   6      597.22      621.09     27.48 o 
   8   8   6      110.04      100.36     10.44 o 
   9   8   6     1589.11     1649.03     28.64 o 
  10   8   6      212.82      219.35     16.25 o 
  11   8   6       42.37       39.29     10.47 o 
  12   8   6       93.63      118.30     16.51 o 
  13   8   6        2.64        5.18     10.54 o 
  14   8   6        8.05        9.16     10.57 o 
 -10   9   6       70.63       65.18     15.34 o 
  -9   9   6       95.33       59.65     12.21 o 
  -8   9   6     1559.12     1539.28     22.83 o 
  -7   9   6      339.63      365.90     20.13 o 
  -6   9   6        3.95        5.05      2.08 o 
  -5   9   6      300.72      280.37     17.16 o 
  -4   9   6      381.16      378.33     15.81 o 
  -3   9   6       86.61       63.33      7.80 o 
  -2   9   6      270.08      245.36     16.01 o 
  -1   9   6     2858.53     2612.87     45.46 o 
   0   9   6       60.63       61.21     10.72 o 
   1   9   6      425.75      353.72      5.69 o 
   2   9   6      287.69      276.34      8.14 o 
   3   9   6      708.55      656.36      8.32 o 
   4   9   6       51.62       94.19      6.02 o 
   5   9   6       29.61       42.62      4.67 o 
   6   9   6       44.93       26.78      7.64 o 
   7   9   6      252.59      240.29     12.72 o 
   8   9   6      394.24      415.09     22.61 o 
   9   9   6       28.69       31.93     15.61 o 
  10   9   6       22.40       40.02     12.54 o 
  11   9   6      282.45      287.45     16.69 o 
  12   9   6        2.92       -0.25      6.93 o 
  13   9   6        1.34        0.78      7.49 o 
 -10  10   6      560.47      577.07     32.51 o 
  -9  10   6       52.42       41.08     15.51 o 
  -8  10   6      423.60      429.03     16.67 o 
  -7  10   6      381.92      350.39      8.17 o 
  -6  10   6     1098.34      936.01     34.01 o 
  -5  10   6       49.71       61.58     11.72 o 
  -4  10   6      358.00      346.16     16.46 o 
  -3  10   6        3.88        8.90      6.29 o 
  -2  10   6       47.72       26.89     10.89 o 
  -1  10   6     1551.83     1629.85     35.67 o 
   0  10   6      559.88      520.70     20.63 o 
   1  10   6      273.18      259.53     17.99 o 
   2  10   6      758.02      795.85      8.98 o 
   3  10   6     1151.63     1079.20     13.43 o 
   4  10   6      210.11      223.10      6.32 o 
   5  10   6       17.75       16.07      4.05 o 
   6  10   6       73.89       69.62      7.44 o 
   7  10   6      329.39      351.14     10.96 o 
   8  10   6     3695.54     3725.51     57.84 o 
   9  10   6      482.47      470.07     20.05 o 
  10  10   6     1077.33     1088.32     23.81 o 
  11  10   6      193.41      166.93     13.99 o 
  12  10   6      146.39      130.44     11.40 o 
  13  10   6      159.97      156.17     12.97 o 
  -9  11   6      569.23      610.24     32.51 o 
  -8  11   6      211.72      210.69     21.61 o 
  -7  11   6      306.26      292.67     30.11 o 
  -6  11   6      776.64      887.70     46.46 o 
  -5  11   6      331.11      314.68     15.31 o 
  -4  11   6      858.69      786.50     42.67 o 
  -3  11   6      867.61      795.48     53.73 o 
  -2  11   6     3141.78     3233.68     60.99 o 
  -1  11   6     1975.68     1777.35     40.30 o 
   0  11   6       80.97      103.44     14.02 o 
   1  11   6     1317.56     1235.35     26.75 o 
   2  11   6      185.17      205.96     12.04 o 
   3  11   6      739.27      723.27     10.18 o 
   4  11   6      183.82      174.05      7.90 o 
   5  11   6      242.77      252.28      9.54 o 
   6  11   6     1365.95     1400.40     18.09 o 
   7  11   6     1150.72     1210.47     17.92 o 
   8  11   6     2572.30     2545.11     32.02 o 
   9  11   6      458.16      545.82     14.20 o 
  10  11   6       53.31       39.69      8.69 o 
  11  11   6      166.90      196.46     14.21 o 
  12  11   6      436.27      439.23     22.40 o 
  -8  12   6      641.24      676.65     24.72 o 
  -7  12   6      134.61      116.77     13.85 o 
  -6  12   6     1514.72     1408.87     64.56 o 
  -5  12   6      208.54      218.00     16.48 o 
  -4  12   6        9.89       13.74      9.90 o 
  -3  12   6      513.48      494.57     20.17 o 
  -2  12   6      860.07      849.05     29.55 o 
  -1  12   6      107.39       96.85     24.58 o 
   0  12   6      237.83      247.66     29.37 o 
   1  12   6       12.54       -0.66     13.03 o 
   2  12   6     1922.23     1883.74     29.35 o 
   3  12   6      108.82       99.94     10.08 o 
   4  12   6     1288.12     1220.05     15.20 o 
   5  12   6      465.41      432.97     16.85 o 
   6  12   6      297.27      288.95      9.47 o 
   7  12   6     1926.74     1842.43     28.10 o 
   8  12   6       66.36       46.13      7.41 o 
   9  12   6      170.62      166.41     10.34 o 
  10  12   6      101.51      115.42     12.17 o 
  11  12   6      123.47      111.70     11.06 o 
  -7  13   6      178.69      184.14     16.21 o 
  -6  13   6       96.60       85.25     14.90 o 
  -5  13   6      187.82      216.16     15.05 o 
  -4  13   6      305.56      338.26     19.92 o 
  -3  13   6      584.28      555.11     21.90 o 
  -2  13   6      345.29      324.60     15.03 o 
  -1  13   6       42.94       62.36     14.85 o 
   0  13   6       13.92       24.91     12.37 o 
   1  13   6      275.37      345.18     22.11 o 
   2  13   6      243.71      273.38      6.93 o 
   3  13   6     1135.53     1106.01     28.84 o 
   4  13   6      214.90      179.11      7.09 o 
   5  13   6       87.81       80.07      7.18 o 
   6  13   6     2262.67     2191.87     26.26 o 
   7  13   6     1094.34     1060.61     22.90 o 
   8  13   6      403.83      412.36     13.15 o 
   9  13   6      683.01      633.38     19.14 o 
  10  13   6       20.85       19.77      7.82 o 
  -6  14   6      135.61      138.09     21.94 o 
  -5  14   6       63.38       63.14     19.17 o 
  -4  14   6        2.56        8.44      8.46 o 
  -3  14   6      572.37      568.12     45.88 o 
  -2  14   6      756.66      700.74     20.56 o 
  -1  14   6       19.97       27.22     22.77 o 
   0  14   6      785.21      886.45     32.02 o 
   1  14   6       14.97        1.48      9.73 o 
   2  14   6      307.96      266.71     21.70 o 
   3  14   6     1028.74      959.01     37.63 o 
   4  14   6      120.35      142.13      7.04 o 
   5  14   6      257.95      237.08     11.52 o 
   6  14   6      383.63      391.45     11.47 o 
   7  14   6      832.67      813.00     19.61 o 
   8  14   6      138.04      157.32     13.01 o 
   9  14   6       61.88       73.91     11.47 o 
  -4  15   6      434.75      467.49     33.66 o 
  -3  15   6       43.51       50.70     12.95 o 
  -2  15   6      585.60      624.15     26.40 o 
  -1  15   6       26.33       37.28     15.01 o 
   3  15   6       79.83       53.12      5.94 o 
   4  15   6        3.20       -0.63      3.11 o 
   5  15   6      437.75      350.78     13.97 o 
   6  15   6      269.95      254.58     19.84 o 
   7  15   6       29.77       26.14      6.80 o 
  -2  16   6       86.02       98.88     15.66 o 
  -1  16   6      116.23       92.39     19.63 o 
   0  16   6      294.03      319.11     25.74 o 
   1  16   6       20.64       -2.97     11.55 o 
   2  16   6      594.37      563.38     30.53 o 
   3  16   6       28.05       13.17      4.79 o 
   4  16   6       26.63       21.97      7.50 o 
  -1 -14   7        4.11       12.04     12.70 o 
   0 -14   7       98.88      127.70     17.82 o 
   1 -14   7        2.89       -8.58     11.22 o 
   2 -14   7        6.31        4.29     10.23 o 
   3 -14   7      204.03      215.48     18.97 o 
  -3 -13   7      945.00     1015.38     37.63 o 
  -2 -13   7      249.73      252.04     15.68 o 
  -1 -13   7      347.48      369.44     23.93 o 
   0 -13   7      151.71      175.05     18.64 o 
   1 -13   7       74.84       93.87     15.34 o 
   2 -13   7      227.49      271.58     18.97 o 
   3 -13   7      319.01      306.08     30.36 o 
   4 -13   7       88.53       80.24     45.45 o 
   5 -13   7       98.61       53.03     31.76 o 
   6 -13   7      229.18      245.69     12.09 o 
   7 -13   7      237.47      236.12     11.63 o 
   8 -13   7        3.01       -0.32      6.93 o 
  -5 -12   7      352.39      332.97     25.58 o 
  -3 -12   7      327.56      355.47     26.24 o 
  -2 -12   7      937.86      945.30     22.91 o 
  -1 -12   7      691.25      704.04     19.48 o 
   0 -12   7      234.82      194.96     10.16 o 
   1 -12   7      321.44      257.46      5.96 o 
   2 -12   7       27.67       13.21      2.90 o 
   3 -12   7      182.25      184.48      5.89 o 
   4 -12   7        2.27        3.11      2.23 o 
   5 -12   7        6.77        8.70      2.91 o 
   6 -12   7       41.90       46.95     11.95 o 
   7 -12   7      373.57      386.26     10.43 o 
   8 -12   7      180.72      193.60      9.12 o 
   9 -12   7        1.62        6.14      5.23 o 
  -6 -11   7      688.19      643.23     42.08 o 
  -5 -11   7       49.35       34.13      3.96 o 
  -4 -11   7       86.11       74.93      3.68 o 
  -3 -11   7      183.07      167.41      7.10 o 
  -2 -11   7      924.71      864.59     19.02 o 
  -1 -11   7     1377.77     1371.48     31.31 o 
   0 -11   7       93.00       86.00      2.62 o 
   1 -11   7      800.72      771.68     12.27 o 
   2 -11   7       56.45       51.09      3.99 o 
   3 -11   7      111.91      125.14      6.20 o 
   4 -11   7      348.93      371.73     10.51 o 
   5 -11   7       59.97       46.26      4.16 o 
   6 -11   7     1068.11     1012.67     13.31 o 
   7 -11   7      105.13      109.06      6.36 o 
   8 -11   7      168.15      135.95     10.64 o 
   9 -11   7      188.00      196.34     10.03 o 
  10 -11   7       51.28       28.88     23.34 o 
  11 -11   7      419.46      450.14     20.30 o 
  -7 -10   7      419.40      330.55      9.23 o 
  -6 -10   7      607.32      643.73     38.29 o 
  -5 -10   7      126.13      115.42      5.32 o 
  -4 -10   7      376.20      322.40      6.15 o 
  -3 -10   7       57.60       55.64      2.96 o 
  -2 -10   7     1768.49     1841.60     18.24 o 
  -1 -10   7      340.04      341.09      9.46 o 
   0 -10   7     1951.31     1989.52     41.70 o 
   1 -10   7      474.92      447.32      9.11 o 
   2 -10   7     2332.97     2226.75     15.32 o 
   3 -10   7       14.10       23.79      2.36 o 
   4 -10   7      487.68      437.99      5.76 o 
   5 -10   7     2162.71     2182.63     20.95 o 
   6 -10   7      346.55      332.67      7.70 o 
   7 -10   7       74.25       79.47      6.30 o 
   8 -10   7      392.39      406.08     14.60 o 
   9 -10   7        0.62       -2.22      9.32 o 
  10 -10   7      698.13      709.47     31.69 o 
  11 -10   7       20.68       18.64      9.40 o 
  12 -10   7     1105.85     1039.39     30.70 o 
  -8  -9   7      402.46      380.87     15.26 o 
  -7  -9   7      241.11      285.02      7.95 o 
  -6  -9   7       29.64       37.12      4.78 o 
  -5  -9   7      409.22      371.68     13.16 o 
  -4  -9   7     1674.23     1671.98     14.61 o 
  -3  -9   7     1733.60     1722.82     15.49 o 
  -2  -9   7     1569.77     1688.38     14.95 o 
  -1  -9   7      389.65      377.56      5.14 o 
   0  -9   7       14.88        9.71      5.71 o 
   1  -9   7       69.72       96.63      4.37 o 
   2  -9   7        2.99        4.87      1.92 o 
   3  -9   7      103.08      119.93      2.43 o 
   4  -9   7      408.89      416.21      6.76 o 
   5  -9   7       15.41       12.55      2.53 o 
   6  -9   7     2450.40     2466.49     36.27 o 
   7  -9   7      964.29      975.66     16.34 o 
   8  -9   7       23.28       28.19      5.61 o 
   9  -9   7        4.61       10.23      6.76 o 
  10  -9   7      189.20      168.13     12.87 o 
  11  -9   7       56.88       48.85      8.50 o 
  12  -9   7       13.28        7.09      7.36 o 
  -9  -8   7      177.10      173.64      8.53 o 
  -8  -8   7      349.67      341.32     12.39 o 
  -7  -8   7      133.12      158.11      8.59 o 
  -6  -8   7       43.55       40.96      4.13 o 
  -5  -8   7       36.27       55.55      3.75 o 
  -4  -8   7       95.88       97.33      4.86 o 
  -3  -8   7       60.99       60.71      4.52 o 
  -2  -8   7       96.24       92.40      2.50 o 
  -1  -8   7      901.37      817.30      7.36 o 
   0  -8   7        5.72        7.93      8.33 o 
   1  -8   7      137.18      114.83     10.72 o 
   2  -8   7       48.80       57.49      2.82 o 
   3  -8   7      359.31      444.52      6.46 o 
   4  -8   7     1112.30     1082.22     10.62 o 
   5  -8   7     1592.11     1793.44     38.07 o 
   6  -8   7      137.02      124.09      6.20 o 
   7  -8   7      169.28      160.57      6.79 o 
   8  -8   7      358.61      338.07      9.62 o 
   9  -8   7      435.71      368.03     10.07 o 
  10  -8   7      117.16       97.66      7.46 o 
  11  -8   7        1.61        4.10      8.91 o 
  12  -8   7      175.56      181.23     11.00 o 
  13  -8   7     1166.60     1144.03     49.93 o 
 -10  -7   7        0.63        0.02     11.24 o 
  -9  -7   7     1305.65     1407.09     21.65 o 
  -8  -7   7      139.16      132.54     11.26 o 
  -7  -7   7      806.37      807.68     13.28 o 
  -6  -7   7      187.36      230.52      8.29 o 
  -5  -7   7     1703.95     1770.95     16.16 o 
  -4  -7   7      324.40      366.42      7.57 o 
  -3  -7   7      135.67      162.98      5.22 o 
  -2  -7   7      287.64      291.36      3.80 o 
  -1  -7   7       56.91       49.15      7.62 o 
   0  -7   7      194.14      184.66      8.34 o 
   1  -7   7     3175.40     3087.72     48.12 o 
   2  -7   7     1152.07     1218.71     24.77 o 
   3  -7   7      535.71      580.18      9.79 o 
   4  -7   7      157.72      152.36      3.38 o 
   5  -7   7      487.31      491.71      9.82 o 
   6  -7   7      931.78      940.06     14.67 o 
   7  -7   7      163.09      154.10      7.51 o 
   8  -7   7      522.02      480.51      9.20 o 
   9  -7   7      211.93      214.38      7.79 o 
  10  -7   7      149.58      156.28      9.98 o 
  11  -7   7      408.11      377.39     12.11 o 
  12  -7   7       35.75       36.39      7.62 o 
  13  -7   7      181.32      179.04     13.53 o 
  14  -7   7      193.37      122.67     80.27 o 
 -10  -6   7       77.35       99.45      9.92 o 
  -9  -6   7       37.71       40.59      6.01 o 
  -8  -6   7       19.16       19.04      6.21 o 
  -7  -6   7      227.94      213.03      6.94 o 
  -6  -6   7      399.38      436.35      8.87 o 
  -5  -6   7       26.63       29.93      3.38 o 
  -4  -6   7     3810.49     4034.80     27.31 o 
  -3  -6   7     3704.13     3871.51     32.56 o 
  -2  -6   7     1454.15     1422.10      9.31 o 
  -1  -6   7      241.64      221.02     14.69 o 
   0  -6   7     2323.49     2300.46     25.53 o 
   1  -6   7       80.77       97.01      9.24 o 
   2  -6   7        5.21        8.41      9.40 o 
   3  -6   7      177.83      100.68      6.41 o 
   4  -6   7       22.02       26.53     10.89 o 
   5  -6   7       25.84       20.35      2.40 o 
   6  -6   7       54.37       45.83      3.71 o 
   7  -6   7     2001.91     2038.88     26.18 o 
   8  -6   7        5.38       13.64      4.46 o 
   9  -6   7      104.66       93.23      6.22 o 
  10  -6   7      900.59      905.67     15.67 o 
  11  -6   7        0.16       -5.18      5.18 o 
  12  -6   7      332.06      326.51     14.79 o 
  13  -6   7       68.96       56.35      9.15 o 
  14  -6   7       45.30       25.02     23.18 o 
 -11  -5   7      449.09      434.07     15.01 o 
 -10  -5   7      251.78      257.31     15.57 o 
  -9  -5   7      180.47      206.90     16.02 o 
  -8  -5   7        9.95       13.68      5.12 o 
  -7  -5   7       10.30        4.30      3.75 o 
  -6  -5   7      116.39      134.53      7.39 o 
  -5  -5   7      376.49      309.60      6.84 o 
  -4  -5   7     1109.72     1126.38     10.22 o 
  -3  -5   7      837.42      806.83      7.00 o 
  -2  -5   7      471.03      450.23      4.10 o 
  -1  -5   7      931.96      868.82     13.42 o 
   0  -5   7        1.18       25.65      4.61 o 
   1  -5   7     3328.03     3349.89     46.99 o 
   2  -5   7      358.28      357.11     12.05 o 
   3  -5   7     1044.71     1061.65      9.57 o 
   4  -5   7      965.45      843.62      7.40 o 
   5  -5   7        4.94        8.50      2.26 o 
   6  -5   7     1541.76     1489.79     13.83 o 
   7  -5   7      225.41      235.20      5.80 o 
   8  -5   7        7.38       10.60      6.76 o 
   9  -5   7      351.97      290.60      8.48 o 
  10  -5   7        3.58       10.45      5.62 o 
  11  -5   7      220.15      187.38     12.87 o 
  12  -5   7        5.71        1.96      5.12 o 
  13  -5   7      242.91      211.41     12.36 o 
  14  -5   7      142.41      129.69     84.14 o 
  15  -5   7      263.59      217.45     18.15 o 
 -11  -4   7      363.37      351.02     12.43 o 
 -10  -4   7     2148.77     2230.94     57.79 o 
  -9  -4   7       15.62       24.96      7.09 o 
  -8  -4   7      576.34      605.33     11.12 o 
  -7  -4   7      318.71      323.97      7.72 o 
  -6  -4   7      550.10      504.51      8.09 o 
  -5  -4   7     1652.18     1619.82     14.45 o 
  -4  -4   7      174.74      198.72      4.82 o 
  -3  -4   7       71.43       44.04      2.62 o 
  -2  -4   7      336.70      369.15      3.80 o 
  -1  -4   7     1105.62     1148.84      8.39 o 
   0  -4   7     1261.82     1209.00     16.70 o 
   1  -4   7      378.01      337.49     11.06 o 
   2  -4   7      488.98      405.20     11.72 o 
   3  -4   7     2909.87     3118.47     19.89 o 
   4  -4   7      111.14      125.20      4.54 o 
   5  -4   7     1846.36     1917.98     15.53 o 
   6  -4   7      629.04      587.76      8.49 o 
   7  -4   7     2545.50     2603.07     24.06 o 
   8  -4   7     3562.60     3508.19     33.55 o 
   9  -4   7      691.42      780.41     14.77 o 
  10  -4   7     1456.49     1338.67     34.59 o 
  11  -4   7        0.87        3.10      4.88 o 
  12  -4   7      253.51      219.16     17.65 o 
  13  -4   7        1.90       11.14      8.15 o 
  14  -4   7      313.00      282.06     14.56 o 
  15  -4   7      909.54      872.54     50.42 o 
 -11  -3   7      444.69      488.28     13.65 o 
 -10  -3   7       45.42       31.40      7.28 o 
  -9  -3   7     1326.70     1260.61     17.63 o 
  -8  -3   7      278.36      302.19     15.69 o 
  -7  -3   7      128.26      100.44      6.17 o 
  -6  -3   7      529.86      521.55      8.35 o 
  -5  -3   7      941.72      985.26     11.02 o 
  -4  -3   7     8570.04     8644.34     57.01 o 
  -3  -3   7       61.05       74.76      3.33 o 
  -2  -3   7      315.67      302.26      4.06 o 
  -1  -3   7     5099.81     5255.88     35.08 o 
   0  -3   7       78.52       83.12      5.79 o 
   1  -3   7    10898.44    10820.44    140.41 o 
   2  -3   7        5.13       36.29      5.61 o 
   3  -3   7     1991.35     1891.72     37.79 o 
   4  -3   7      728.67      803.23     10.65 o 
   5  -3   7        8.54        6.84      2.80 o 
   6  -3   7     2435.08     2600.40     25.74 o 
   7  -3   7       47.07       36.06     10.06 o 
   8  -3   7     1798.07     1782.52     19.42 o 
   9  -3   7     1079.98     1080.29     23.69 o 
  10  -3   7        3.99        5.81      4.63 o 
  11  -3   7     1331.68     1337.73     54.82 o 
  12  -3   7       38.67       29.61      8.41 o 
  13  -3   7       50.58       59.58      9.26 o 
  14  -3   7      283.92      258.06     20.95 o 
  15  -3   7       46.89       36.50     12.56 o 
 -11  -2   7      631.40      612.31     16.54 o 
 -10  -2   7      324.71      300.31     13.83 o 
  -9  -2   7        5.23       12.26      5.00 o 
  -8  -2   7      731.54      712.47     11.87 o 
  -7  -2   7      542.14      523.79      9.33 o 
  -6  -2   7      267.69      305.30      7.67 o 
  -5  -2   7      627.27      607.66      7.82 o 
  -4  -2   7     1038.13     1035.96      8.75 o 
  -3  -2   7      529.84      538.10      5.23 o 
  -2  -2   7     3026.58     3167.97     22.82 o 
  -1  -2   7      150.07      190.92      5.25 o 
   0  -2   7    18047.42    19960.75    253.01 o 
   1  -2   7      208.72      176.84      4.03 o 
   2  -2   7     1352.70     1387.46      8.77 o 
   3  -2   7     1273.33     1191.24     10.57 o 
   4  -2   7     1830.25     1778.49     14.53 o 
   5  -2   7     4915.89     5130.27     42.47 o 
   6  -2   7     1140.73     1051.55     14.55 o 
   7  -2   7      516.19      419.54      8.33 o 
   8  -2   7     1267.98     1297.96     21.23 o 
   9  -2   7      760.22      804.92     13.13 o 
  10  -2   7     1068.93     1078.41     32.44 o 
  11  -2   7      404.11      356.13     11.72 o 
  12  -2   7       99.10       87.13      8.95 o 
  13  -2   7       74.12       80.21     15.73 o 
  14  -2   7       45.00       32.15      9.35 o 
  15  -2   7      182.53      226.07     22.77 o 
 -12  -1   7      280.09      272.35     17.64 o 
 -11  -1   7      119.18      126.80     13.21 o 
 -10  -1   7      339.91      350.21     13.51 o 
  -9  -1   7      944.29      950.63     14.75 o 
  -8  -1   7        3.00        0.46      3.46 o 
  -7  -1   7        4.02        5.01      3.46 o 
  -6  -1   7        4.42       -0.22      2.82 o 
  -5  -1   7      225.54      256.01      6.14 o 
  -4  -1   7     2753.66     2767.10     18.23 o 
  -3  -1   7      127.92      199.09      4.10 o 
  -2  -1   7     5740.90     5610.73     38.45 o 
  -1  -1   7       37.02       28.33      3.22 o 
   0  -1   7      856.13      936.59      5.78 o 
   1  -1   7     1549.38     1750.38     25.20 o 
   2  -1   7      707.21      589.18      4.54 o 
   3  -1   7     1029.52     1147.36     10.04 o 
   4  -1   7      227.26      263.30      4.46 o 
   5  -1   7      376.81      446.00      9.32 o 
   6  -1   7     2758.96     2688.00     25.83 o 
   7  -1   7     1435.01     1569.86     23.79 o 
   8  -1   7     1784.40     1876.79     23.44 o 
   9  -1   7     2194.03     2025.01     37.10 o 
  10  -1   7        7.94       16.31      5.61 o 
  11  -1   7      294.57      324.58     11.84 o 
  12  -1   7       21.99       32.05      7.77 o 
  13  -1   7      259.96      240.79     22.93 o 
  14  -1   7      284.03      312.28     24.91 o 
  15  -1   7      121.84      111.53     19.47 o 
 -12   0   7      139.97      142.71     14.86 o 
 -11   0   7       40.39       38.55     14.06 o 
 -10   0   7      217.06      192.10      9.07 o 
  -9   0   7       76.40       84.55      6.63 o 
  -8   0   7      579.61      581.46     13.40 o 
  -7   0   7      126.28      154.99      7.75 o 
  -6   0   7      945.16      965.62     11.36 o 
  -5   0   7      125.85      143.21      4.60 o 
  -4   0   7       12.57       15.27      2.86 o 
  -3   0   7      366.96      274.93      5.09 o 
  -2   0   7     4282.46     4427.81     30.81 o 
  -1   0   7     1241.64     1252.24     11.38 o 
   0   0   7       92.63       92.48      3.43 o 
   1   0   7      861.29      708.05      7.06 o 
   2   0   7      985.33      838.89      7.42 o 
   3   0   7     1561.11     1700.67     14.91 o 
   4   0   7      365.78      399.78      6.01 o 
   5   0   7     1759.15     1846.30     16.94 o 
   6   0   7     1072.61     1180.51     13.42 o 
   7   0   7     8075.74     8430.22     77.88 o 
   8   0   7      113.42      126.43      6.79 o 
   9   0   7     1471.45     1472.87     34.19 o 
  10   0   7     1023.86      920.99     44.00 o 
  11   0   7        1.71       -4.21      5.33 o 
  12   0   7       12.23       18.37      7.37 o 
  13   0   7      163.74      210.32     12.92 o 
  14   0   7      604.98      611.92     29.21 o 
  15   0   7      630.93      586.30     52.07 o 
 -12   1   7      123.18      132.53     12.10 o 
 -11   1   7      372.62      349.89     13.06 o 
 -10   1   7      405.04      379.24     12.67 o 
  -9   1   7      535.04      605.72     12.00 o 
  -8   1   7        3.07        3.44      3.87 o 
  -7   1   7     5959.86     6147.56     53.32 o 
  -6   1   7     1358.53     1319.77     14.92 o 
  -5   1   7      110.97      143.02      5.60 o 
  -4   1   7     1548.26     1361.52     19.66 o 
  -3   1   7      331.23      440.71      6.01 o 
  -2   1   7      348.82      436.32      4.99 o 
  -1   1   7    16635.96    17811.17    116.34 o 
   0   1   7      315.31      288.73      4.83 o 
   1   1   7     1478.94     1511.76     25.96 o 
   2   1   7       70.56       82.65      3.21 o 
   3   1   7       11.02       15.32      2.57 o 
   4   1   7       10.25        4.70      2.57 o 
   5   1   7     4903.90     5450.23     47.31 o 
   6   1   7      596.63      626.19     11.68 o 
   7   1   7     6342.32     6681.89     62.80 o 
   8   1   7      449.12      413.69     10.32 o 
   9   1   7     1121.71     1081.70     20.10 o 
  10   1   7      469.77      528.55     15.56 o 
  11   1   7      277.25      277.07     11.86 o 
  12   1   7      182.20      180.08     11.67 o 
  13   1   7        3.03       -1.82      6.45 o 
  14   1   7      713.42      700.49     40.19 o 
  15   1   7      151.87      120.55     14.27 o 
 -12   2   7       14.77       16.72      6.94 o 
 -11   2   7      415.91      415.37     12.70 o 
 -10   2   7      636.40      672.67     22.25 o 
  -9   2   7      245.47      244.88      9.54 o 
  -8   2   7      708.07      714.28     14.00 o 
  -7   2   7      120.92      117.47      8.21 o 
  -6   2   7       31.73       20.33      3.59 o 
  -5   2   7      138.81      155.64      7.05 o 
  -4   2   7      534.33      558.80      8.09 o 
  -3   2   7     2055.62     1979.81     19.03 o 
  -2   2   7      219.09      206.74      3.82 o 
  -1   2   7     5306.32     5587.03     32.41 o 
   0   2   7      867.07      901.83      8.89 o 
   1   2   7        8.28       43.20      2.28 o 
   2   2   7       88.65       65.62      4.37 o 
   3   2   7      256.43      220.20      5.31 o 
   4   2   7       16.85       58.51      5.17 o 
   5   2   7     1128.48     1430.59     19.90 o 
   6   2   7     2295.31     2656.02     35.80 o 
   7   2   7       64.06       90.07      8.08 o 
   8   2   7      883.22      934.88     18.24 o 
   9   2   7      215.33      236.09     16.42 o 
  10   2   7       80.64       83.86     15.51 o 
  11   2   7       68.57       71.00      9.11 o 
  12   2   7      812.94      863.38     20.38 o 
  13   2   7       12.77       16.00     12.70 o 
  14   2   7      866.73      850.73     42.09 o 
  15   2   7      536.28      491.52     58.25 o 
 -12   3   7      280.88      258.29     12.00 o 
 -11   3   7      249.74      253.69     14.09 o 
 -10   3   7        4.05        5.40      5.17 o 
  -9   3   7     2313.17     2305.36     25.49 o 
  -8   3   7      118.62      123.37      6.64 o 
  -7   3   7     2697.25     2701.06     25.07 o 
  -6   3   7       15.48       14.27      3.96 o 
  -5   3   7      247.22      307.80      8.58 o 
  -4   3   7      879.60      855.79     11.60 o 
  -3   3   7       14.96       32.01      2.72 o 
  -2   3   7     4616.16     4631.72     31.99 o 
  -1   3   7        4.93        7.04      1.81 o 
   0   3   7      824.52      850.70      8.81 o 
   1   3   7     1512.99     1427.09     10.61 o 
   2   3   7     4473.10     5041.22     43.32 o 
   3   3   7     1697.31     1526.29     23.80 o 
   4   3   7      193.05      186.90      6.24 o 
   5   3   7     3016.11     2751.63     27.32 o 
   6   3   7     9247.84    10289.46    102.14 o 
   7   3   7    10383.24    11715.30    115.49 o 
   8   3   7     1701.36     1728.20     37.75 o 
   9   3   7      858.18      929.14     30.13 o 
  10   3   7       76.11      108.28      9.58 o 
  11   3   7      113.13      106.24     12.73 o 
  12   3   7      241.10      204.28     15.38 o 
  13   3   7      290.92      257.98     17.82 o 
  15   3   7     1026.99      909.96     37.30 o 
 -12   4   7        0.88        7.41      6.16 o 
 -11   4   7       28.53       20.85      7.74 o 
 -10   4   7      154.24      204.66     10.92 o 
  -9   4   7      137.71      135.93      8.54 o 
  -8   4   7      510.37      582.90     12.58 o 
  -7   4   7      155.11      182.71     10.06 o 
  -6   4   7     1279.95     1378.14     18.76 o 
  -5   4   7     2600.30     2555.89     28.61 o 
  -4   4   7     2819.92     2852.03     27.07 o 
  -3   4   7      477.53      441.29      7.29 o 
  -2   4   7      522.44      566.28      7.00 o 
  -1   4   7     2028.31     2073.03     16.41 o 
   0   4   7     4037.43     4299.91     81.92 o 
   1   4   7      639.86      706.84     10.51 o 
   2   4   7      941.20      968.39     12.44 o 
   3   4   7      683.84      529.41      9.34 o 
   4   4   7      137.05       54.68      6.09 o 
   5   4   7     1172.17     1002.13     16.62 o 
   6   4   7      135.77      143.58      7.57 o 
   7   4   7     4334.02     4662.69     52.65 o 
   8   4   7      694.52      602.80     23.77 o 
   9   4   7      575.36      550.24     14.68 o 
  10   4   7     2143.29     2289.79     32.17 o 
  11   4   7      284.06      292.28     16.30 o 
  12   4   7       46.04       52.31     10.18 o 
  13   4   7       71.70       39.91     13.18 o 
  14   4   7       53.50       45.47     11.60 o 
  15   4   7      129.08      135.97     15.85 o 
 -11   5   7      340.25      326.74     16.80 o 
 -10   5   7        1.44        6.41      8.76 o 
  -9   5   7     3030.13     3076.65     46.02 o 
  -8   5   7     1066.07     1047.87     21.46 o 
  -7   5   7      258.11      275.97      7.99 o 
  -6   5   7     3971.54     4082.80     39.53 o 
  -5   5   7       15.32       14.19      3.94 o 
  -4   5   7      659.30      609.42      7.37 o 
  -3   5   7       65.34       91.50      3.93 o 
  -2   5   7      653.66      616.35     10.93 o 
  -1   5   7       35.44       31.51     11.05 o 
   0   5   7     1114.35      951.00      8.17 o 
   1   5   7      913.48      830.04     12.43 o 
   2   5   7      353.46      314.07      9.61 o 
   3   5   7     1394.64     1616.60     18.75 o 
   4   5   7     5053.45     5112.93     56.19 o 
   5   5   7      747.00      799.61     16.03 o 
   6   5   7     1066.72     1031.24     16.58 o 
   7   5   7      854.00      866.28     16.45 o 
   8   5   7       57.11       59.90     12.93 o 
   9   5   7      445.86      500.80     18.15 o 
  10   5   7      259.32      263.35     20.81 o 
  11   5   7      853.95      921.20     46.88 o 
  12   5   7       23.05       18.30      8.90 o 
  13   5   7      193.02      203.56     15.43 o 
  14   5   7       38.23       46.46     12.11 o 
  15   5   7       61.43       58.07     13.56 o 
 -11   6   7      323.73      368.24     17.20 o 
 -10   6   7      917.07      795.51     20.76 o 
  -9   6   7      126.76      178.60     11.54 o 
  -8   6   7     2355.63     2378.82     29.16 o 
  -7   6   7     1577.95     1628.76     24.60 o 
  -6   6   7      480.95      500.00     18.65 o 
  -5   6   7     1224.01     1137.68     12.66 o 
  -4   6   7      130.07      111.70      2.89 o 
  -3   6   7      380.94      398.07      4.59 o 
  -2   6   7      348.89      323.13      9.21 o 
  -1   6   7      378.88      342.27     13.53 o 
   0   6   7     6844.49     6665.17     90.96 o 
   1   6   7     1444.33     1587.79     19.62 o 
   2   6   7     2900.83     2638.14     30.83 o 
   3   6   7      984.59      925.93     14.30 o 
   4   6   7      674.01      661.75     12.78 o 
   5   6   7     2168.07     2489.84     36.03 o 
   6   6   7      150.66      161.53     13.45 o 
   7   6   7     1520.11     1528.74     22.83 o 
   8   6   7      929.65      935.09     23.77 o 
   9   6   7     1785.09     1856.35     28.84 o 
  10   6   7     1211.03     1227.90     42.93 o 
  11   6   7      450.56      384.67     16.52 o 
  12   6   7     1205.57     1179.18     62.90 o 
  13   6   7      419.30      420.02     29.95 o 
  14   6   7       96.37       92.57     14.16 o 
  15   6   7      325.58      301.13     26.40 o 
 -11   7   7      377.66      348.85     16.85 o 
 -10   7   7      449.94      487.94     16.89 o 
  -9   7   7      287.20      330.28     24.17 o 
  -8   7   7        2.26        9.65      3.84 o 
  -7   7   7     1620.42     1833.32     65.72 o 
  -6   7   7      496.84      497.24      7.49 o 
  -5   7   7       80.45       64.90      5.94 o 
  -4   7   7      614.39      540.89     10.40 o 
  -3   7   7     1175.30     1235.47     18.92 o 
  -2   7   7     1148.52     1112.26     25.43 o 
  -1   7   7     2006.89     1987.53     35.03 o 
   0   7   7     2278.26     2285.61     38.02 o 
   1   7   7     9006.35     9140.13     70.21 o 
   2   7   7      526.41      605.97     14.87 o 
   3   7   7       35.79       40.73      6.18 o 
   4   7   7      559.54      510.52     14.56 o 
   5   7   7      873.02      880.40     16.46 o 
   6   7   7      459.66      454.04     13.06 o 
   7   7   7       34.26       34.80      7.64 o 
   8   7   7      473.65      553.48     19.29 o 
   9   7   7     1228.32     1243.53     28.04 o 
  10   7   7     2487.41     2434.93     60.14 o 
  11   7   7      114.05      107.08     15.00 o 
  12   7   7      227.27      176.80     14.73 o 
  13   7   7      294.10      300.36     18.89 o 
  14   7   7      767.96      791.99     33.25 o 
 -10   8   7     1164.45     1065.82     23.27 o 
  -9   8   7       43.94       39.43      5.61 o 
  -8   8   7       55.21       39.44     11.55 o 
  -7   8   7      189.15      219.07     14.27 o 
  -6   8   7      184.09      147.27      3.68 o 
  -5   8   7      252.42      249.84     15.26 o 
  -4   8   7       18.98       43.12      8.08 o 
  -3   8   7      396.86      357.89     11.72 o 
  -2   8   7      126.62      165.81     14.35 o 
  -1   8   7     5063.34     5197.48     78.99 o 
   0   8   7     2070.80     2164.30     39.00 o 
   1   8   7      900.13      885.98      6.51 o 
   2   8   7     1075.49      943.17      9.57 o 
   3   8   7     2117.47     2168.74     27.63 o 
   4   8   7      241.75      224.99     12.37 o 
   5   8   7      149.70      151.14      9.80 o 
   6   8   7       29.90       50.81      9.98 o 
   7   8   7       10.02       10.89      8.32 o 
   8   8   7     3257.68     3379.29     47.78 o 
   9   8   7      834.02      807.18     21.23 o 
  10   8   7      107.25      108.12     12.16 o 
  11   8   7      268.62      314.02     44.55 o 
  12   8   7      238.74      257.42     16.84 o 
  13   8   7        5.60       16.38     10.42 o 
  14   8   7        7.65        1.05     15.18 o 
 -10   9   7      111.58      135.78     21.45 o 
  -9   9   7       31.69       23.82      9.32 o 
  -8   9   7       39.17       23.26      7.84 o 
  -7   9   7      428.75      390.14     33.25 o 
  -6   9   7      136.49      128.19      2.60 o 
  -5   9   7       29.22       37.19     19.71 o 
  -4   9   7      110.75      113.71     11.37 o 
  -3   9   7      101.64      131.51     12.03 o 
  -2   9   7     1131.81     1105.69     29.06 o 
  -1   9   7     1087.87     1223.56     30.21 o 
   0   9   7      268.56      287.11     16.67 o 
   1   9   7       68.01       42.44      8.91 o 
   2   9   7        7.74        9.55      1.91 o 
   3   9   7      312.29      309.60      5.54 o 
   4   9   7      106.50      115.66      4.71 o 
   5   9   7       98.65       97.75     11.37 o 
   6   9   7      281.33      324.90     20.05 o 
   7   9   7     1125.84     1155.49     23.29 o 
   8   9   7     2986.34     2884.12     46.50 o 
   9   9   7     2236.62     2299.23     37.36 o 
  10   9   7       52.35       54.15     11.01 o 
  11   9   7      610.21      588.95     21.32 o 
  12   9   7      106.60      116.07     14.27 o 
  13   9   7      468.83      430.75     40.35 o 
  -9  10   7       18.65       13.69     14.19 o 
  -8  10   7      665.45      677.28     31.19 o 
  -7  10   7       55.12       35.20     21.45 o 
  -6  10   7      398.48      371.13     20.51 o 
  -5  10   7      824.07      866.64     30.40 o 
  -4  10   7      216.34      234.78     15.36 o 
  -3  10   7       80.12       68.80     11.36 o 
  -2  10   7      551.41      541.31     23.27 o 
  -1  10   7     2203.64     2200.81     44.44 o 
   0  10   7      134.61      170.76     15.18 o 
   1  10   7      193.77      189.42     15.84 o 
   2  10   7      226.77      207.58      5.16 o 
   3  10   7        3.87       10.01      2.57 o 
   4  10   7      672.07      643.33     15.57 o 
   5  10   7       98.92       84.67      8.47 o 
   6  10   7      786.11      739.30     12.32 o 
   7  10   7     2731.82     2856.46     40.94 o 
   8  10   7      185.26      184.07     13.93 o 
   9  10   7     2613.02     2605.17    108.22 o 
  10  10   7       41.26       38.16     10.78 o 
  11  10   7       12.21       12.15      9.65 o 
  12  10   7      430.70      415.51     25.21 o 
  13  10   7       77.79       48.20     19.75 o 
  -9  11   7      501.68      549.82     33.00 o 
  -8  11   7      162.19      174.60     16.58 o 
  -7  11   7      258.33      273.51     16.98 o 
  -6  11   7      139.13      144.02     16.05 o 
  -5  11   7     1078.66     1005.47     28.42 o 
  -4  11   7     1861.48     1721.07     34.98 o 
  -3  11   7        2.85       -5.08      8.38 o 
  -2  11   7      935.02     1040.25     31.86 o 
  -1  11   7      230.01      249.48     18.81 o 
   0  11   7      813.50      796.24     27.23 o 
   1  11   7       84.25       76.88     13.86 o 
   2  11   7       48.25       71.16      4.15 o 
   3  11   7       27.46       18.66      3.03 o 
   4  11   7     1162.68     1177.33     14.01 o 
   5  11   7      210.20      227.33      7.77 o 
   6  11   7      283.93      262.89      8.66 o 
   7  11   7      287.54      298.11     10.72 o 
   8  11   7      937.65      901.74     19.29 o 
   9  11   7      272.67      279.45     17.02 o 
  10  11   7        2.01        7.33      6.18 o 
  11  11   7      536.72      532.20     17.92 o 
  12  11   7        7.96       19.71      8.52 o 
  -8  12   7       66.83      109.36     15.62 o 
  -7  12   7       84.10       43.83     14.03 o 
  -6  12   7      636.98      714.90     54.87 o 
  -5  12   7       12.37       15.62     10.27 o 
  -4  12   7       72.00       80.86     14.27 o 
  -3  12   7     1192.69     1119.56     39.95 o 
  -2  12   7      706.56      734.93     29.05 o 
  -1  12   7      567.68      455.31     37.96 o 
   0  12   7      421.06      450.82     23.93 o 
   1  12   7      424.46      364.35     21.62 o 
   2  12   7      431.95      362.79     12.15 o 
   3  12   7      291.63      291.91     23.93 o 
   4  12   7       94.09       76.78      8.51 o 
   5  12   7       19.08       18.14      4.48 o 
   6  12   7      295.18      293.58     11.80 o 
   7  12   7      941.73      991.19     16.76 o 
   8  12   7      464.53      463.12     17.25 o 
   9  12   7      277.30      299.44     13.74 o 
  10  12   7       37.03       29.75      9.25 o 
  11  12   7      156.51      139.19     11.58 o 
  -7  13   7       14.76       15.55     10.73 o 
  -6  13   7      452.65      483.19     31.85 o 
  -5  13   7      236.06      265.01     16.74 o 
  -4  13   7      631.07      709.41     26.33 o 
  -3  13   7        0.10        6.20      7.82 o 
  -2  13   7      181.95      239.45     14.33 o 
  -1  13   7       46.18       62.20     15.51 o 
   0  13   7       89.58       67.64     15.34 o 
   1  13   7      255.18      218.79     20.13 o 
   2  13   7      274.57      269.25     14.85 o 
   3  13   7     1834.97     1642.89     17.69 o 
   4  13   7      232.63      199.48      9.61 o 
   5  13   7       14.43       11.70      5.96 o 
   6  13   7     1397.06     1409.38     26.47 o 
   7  13   7      985.84      995.04     17.69 o 
   8  13   7     1077.59     1035.76     21.96 o 
   9  13   7      428.85      448.26     15.62 o 
  10  13   7       43.20       40.77      9.44 o 
  -6  14   7      341.07      317.14     19.78 o 
  -5  14   7      330.62      281.05     21.85 o 
  -4  14   7       44.88       74.38     12.50 o 
  -3  14   7     1076.61     1133.30     42.09 o 
  -2  14   7      603.73      597.56     24.01 o 
  -1  14   7      140.61      162.18     20.95 o 
   0  14   7      144.95      157.56     19.30 o 
   1  14   7      267.17      237.27     22.27 o 
   2  14   7      877.78      930.56     34.50 o 
   3  14   7      701.48      586.74     42.08 o 
   4  14   7     1104.07     1089.87     75.27 o 
   5  14   7       48.28       49.59      7.10 o 
   6  14   7      199.04      187.44     13.50 o 
   7  14   7      753.44      684.62     41.45 o 
   8  14   7       61.04       51.58      9.91 o 
   9  14   7       10.93       11.99      7.46 o 
  -4  15   7      156.57      154.49     15.64 o 
  -3  15   7        0.06       11.61      9.40 o 
  -2  15   7      119.43      135.25     14.12 o 
  -1  15   7       17.00       29.04     15.18 o 
   2  15   7        3.50        0.99     10.56 o 
   3  15   7      489.10      476.38     38.04 o 
   4  15   7      128.50      113.68     11.24 o 
   5  15   7       28.16       23.46      5.54 o 
   6  15   7      672.42      638.44     21.13 o 
   7  15   7      347.56      358.80     16.86 o 
  -1  16   7      873.90     1008.91     40.44 o 
   0  16   7      319.00      307.72     27.39 o 
   1  16   7      176.93      208.38     23.92 o 
   4  16   7      163.03       94.26     91.16 o 
  -2 -13   8      132.38      119.89     13.99 o 
  -1 -13   8      572.68      558.43     29.54 o 
   0 -13   8      583.89      539.29     27.56 o 
   1 -13   8      242.09      231.82     20.62 o 
   2 -13   8        0.35       -4.45     10.06 o 
   3 -13   8      481.82      426.06     23.27 o 
   4 -13   8        1.71       -5.44      9.90 o 
   5 -13   8       36.15       -4.95      9.90 o 
  -4 -12   8        8.01       10.23     13.36 o 
  -3 -12   8      425.33      476.66     19.31 o 
  -2 -12   8      665.56      713.91     29.05 o 
  -1 -12   8      189.61      169.28     19.47 o 
   0 -12   8      249.71      246.34     31.35 o 
   1 -12   8        2.27       11.22     10.89 o 
   2 -12   8      238.43      218.95     18.15 o 
   3 -12   8       17.74       -4.29      9.07 o 
   4 -12   8      406.28      370.24     19.32 o 
   5 -12   8       21.03       11.31      3.28 o 
   6 -12   8       35.43       27.77      8.00 o 
   7 -12   8      287.90      284.31      8.35 o 
   8 -12   8        4.77        3.33      4.58 o 
   9 -12   8      134.19      141.29      8.26 o 
  -5 -11   8       74.73       54.94     16.99 o 
  -4 -11   8        6.03       -0.66      9.73 o 
  -3 -11   8      459.79      505.43     25.91 o 
  -2 -11   8       99.30       98.85     13.99 o 
  -1 -11   8      684.34      666.05     19.30 o 
   0 -11   8      153.58      149.64     16.99 o 
   1 -11   8      216.04      201.46     17.65 o 
   2 -11   8       44.40       43.22     12.04 o 
   3 -11   8      354.74      358.66     12.54 o 
   4 -11   8      293.54      264.65      5.21 o 
   5 -11   8       64.16       67.48      6.18 o 
   6 -11   8      237.41      281.10      5.99 o 
   7 -11   8      158.00      159.23      6.30 o 
   8 -11   8       25.36       29.45      9.27 o 
   9 -11   8       15.50        8.11      8.91 o 
  10 -11   8      501.74      436.46     17.33 o 
  -6 -10   8      328.77      289.12     13.27 o 
  -5 -10   8        5.38        7.26      3.96 o 
  -4 -10   8        7.89        4.40      3.32 o 
  -3 -10   8      333.93      275.04     10.39 o 
  -2 -10   8      548.66      477.60     37.87 o 
  -1 -10   8      661.59      637.52     22.69 o 
   0 -10   8      196.78      168.46     16.00 o 
   1 -10   8      505.58      462.23     21.12 o 
   2 -10   8     2054.02     2164.05     43.77 o 
   3 -10   8        9.69        4.92      1.41 o 
   4 -10   8      668.58      692.16      6.82 o 
   5 -10   8      803.64      751.69     10.01 o 
   6 -10   8        0.64        3.00      4.48 o 
   7 -10   8      771.52      801.95     12.46 o 
   8 -10   8      217.71      215.74      8.89 o 
   9 -10   8      545.41      525.64     16.67 o 
  10 -10   8        3.41        4.88      5.54 o 
  11 -10   8      352.31      363.83     17.99 o 
  -7  -9   8     1064.86      977.04     16.46 o 
  -6  -9   8      170.62      157.23      6.63 o 
  -5  -9   8      679.52      628.67     15.04 o 
  -4  -9   8       64.72       68.75      4.79 o 
  -3  -9   8      384.25      375.51     10.62 o 
  -2  -9   8      905.41      903.67     20.07 o 
  -1  -9   8      597.20      541.57     15.69 o 
   0  -9   8     1610.01     1484.71     34.51 o 
   1  -9   8        9.74       -0.82      6.76 o 
   2  -9   8        9.32       19.96      9.24 o 
   3  -9   8      973.08     1065.21     26.91 o 
   4  -9   8       65.82      102.52      3.31 o 
   5  -9   8     2421.89     2447.69     19.23 o 
   6  -9   8     2632.38     2583.29     33.01 o 
   7  -9   8      578.92      587.51     11.36 o 
   8  -9   8      201.15      195.12      8.22 o 
   9  -9   8      564.04      556.96     23.27 o 
  10  -9   8      354.35      348.82     15.51 o 
  11  -9   8      542.80      583.82     14.57 o 
  12  -9   8       13.89        8.48     11.14 o 
  -8  -8   8     1311.16     1368.31     30.20 o 
  -7  -8   8        7.35        5.01      3.45 o 
  -6  -8   8        3.17        8.44      3.24 o 
  -5  -8   8       41.06       42.97      3.41 o 
  -4  -8   8      182.38      190.34      5.00 o 
  -3  -8   8      223.38      240.97      4.26 o 
  -2  -8   8     6435.57     6138.29     69.79 o 
  -1  -8   8        3.86       11.94      7.69 o 
   0  -8   8      204.21      170.33      9.68 o 
   1  -8   8      173.96      136.94     12.54 o 
   2  -8   8      386.70      426.24     17.00 o 
   3  -8   8        0.74        5.44      7.26 o 
   4  -8   8        5.37       13.72      2.18 o 
   5  -8   8      677.32      634.04      6.52 o 
   6  -8   8       13.44        7.80      4.51 o 
   7  -8   8     1223.49     1313.05     20.07 o 
   8  -8   8      483.67      497.37     19.64 o 
   9  -8   8        5.93       14.01      4.41 o 
  10  -8   8     1211.10     1199.80     18.36 o 
  11  -8   8      288.98      300.31     11.18 o 
  12  -8   8     1038.35     1039.83     24.59 o 
  13  -8   8       68.36       51.32      9.04 o 
  -9  -7   8     1386.00     1296.45     37.50 o 
  -8  -7   8       23.72       22.82      7.21 o 
  -7  -7   8     1636.82     1603.83     17.92 o 
  -6  -7   8      148.76      141.75      5.44 o 
  -5  -7   8       45.14       40.75      3.57 o 
  -4  -7   8      416.22      440.41      7.21 o 
  -3  -7   8      192.33      194.86      3.45 o 
  -2  -7   8      429.84      435.39      8.15 o 
  -1  -7   8     1175.00     1240.48     22.63 o 
   0  -7   8     1621.97     1742.39     26.51 o 
   1  -7   8     1853.40     2026.16     36.67 o 
   2  -7   8       14.45       16.50      7.92 o 
   3  -7   8     1238.82     1276.68     27.08 o 
   4  -7   8      318.34      343.50      3.25 o 
   5  -7   8       32.33       27.07      7.26 o 
   6  -7   8       29.04       24.55      3.70 o 
   7  -7   8       91.21      102.35      4.62 o 
   8  -7   8      973.94     1041.85     13.53 o 
   9  -7   8      197.96      227.43     15.18 o 
  10  -7   8     1485.40     1430.56     20.06 o 
  11  -7   8      137.25      147.35     10.38 o 
  12  -7   8        5.48       12.59      6.22 o 
  13  -7   8      849.47      874.03     28.72 o 
  -9  -6   8       82.24       81.18     10.07 o 
  -8  -6   8      451.34      455.86     14.34 o 
  -7  -6   8        1.87        9.27      4.55 o 
  -6  -6   8     1203.25     1159.12     16.24 o 
  -5  -6   8       85.32       53.97      4.42 o 
  -4  -6   8     1956.62     2025.38     16.27 o 
  -3  -6   8     6729.03     6919.34     45.85 o 
  -2  -6   8     3558.37     3433.33     20.09 o 
  -1  -6   8      558.09      590.26     13.86 o 
   0  -6   8      763.01      773.84     14.18 o 
   1  -6   8        5.63        4.95      6.43 o 
   2  -6   8     6605.04     6614.95     93.83 o 
   3  -6   8       80.42       99.32     15.84 o 
   4  -6   8     1633.18     1639.24     15.19 o 
   5  -6   8      483.74      546.34     13.29 o 
   6  -6   8      549.74      524.59     16.17 o 
   7  -6   8      322.34      333.27      6.44 o 
   8  -6   8      230.76      219.69      8.41 o 
   9  -6   8      814.37      824.83     25.17 o 
  10  -6   8      139.52      150.96     12.29 o 
  11  -6   8      270.07      241.65     29.95 o 
  12  -6   8      529.62      540.00     19.39 o 
  13  -6   8       31.08       47.46     11.63 o 
  14  -6   8       49.07       17.87     26.31 o 
 -10  -5   8       62.02       63.50      7.86 o 
  -9  -5   8       50.60       34.17      7.30 o 
  -8  -5   8       11.10        9.63      4.99 o 
  -7  -5   8       58.71       47.87      5.69 o 
  -6  -5   8      659.32      620.46     10.36 o 
  -5  -5   8      338.09      414.88      8.96 o 
  -4  -5   8     2240.99     2226.50     19.41 o 
  -3  -5   8     1573.69     1706.90     13.56 o 
  -2  -5   8     1042.28     1053.15     11.71 o 
  -1  -5   8       61.22       77.96      6.53 o 
   0  -5   8        4.59       -1.40      3.73 o 
   1  -5   8     1908.36     2059.67     41.97 o 
   2  -5   8      324.49      279.04     12.21 o 
   3  -5   8     2498.47     2639.05     40.33 o 
   4  -5   8       14.00       12.73      1.13 o 
   5  -5   8      247.79      259.23      3.88 o 
   6  -5   8      259.21      223.00      5.47 o 
   7  -5   8        9.18        7.41      3.20 o 
   8  -5   8      303.68      258.93      6.86 o 
   9  -5   8        4.99       17.62      5.30 o 
  10  -5   8      961.13      990.01     18.41 o 
  11  -5   8      442.50      454.14     19.72 o 
  12  -5   8        9.83        8.20      6.93 o 
  13  -5   8      189.16      185.25     11.47 o 
  14  -5   8        1.07       -0.31      5.48 o 
 -10  -4   8      866.16      847.69     20.64 o 
  -9  -4   8       34.20       37.25      8.74 o 
  -8  -4   8      411.84      413.90     28.13 o 
  -7  -4   8     1195.28     1277.98     15.20 o 
  -6  -4   8      796.26      738.00     12.40 o 
  -5  -4   8       11.15       22.15      3.34 o 
  -4  -4   8      135.35      144.86      3.73 o 
  -3  -4   8      319.66      325.17      6.27 o 
  -2  -4   8       87.17       65.22      3.58 o 
  -1  -4   8      115.91       82.44      2.85 o 
   0  -4   8     1378.94     1619.00     32.70 o 
   1  -4   8        1.19        3.63      5.11 o 
   2  -4   8     1694.17     1864.10     29.57 o 
   3  -4   8        4.57        0.94      0.63 o 
   4  -4   8     2431.58     2265.57     41.96 o 
   5  -4   8      182.68      192.28      3.52 o 
   6  -4   8       96.22       80.69      3.45 o 
   7  -4   8     1826.18     1873.20     19.82 o 
   8  -4   8      628.44      720.73     10.87 o 
   9  -4   8      590.61      566.40     10.87 o 
  10  -4   8      133.25      169.98      8.01 o 
  11  -4   8      154.32      186.38     11.32 o 
  12  -4   8      233.67      213.31     10.90 o 
  13  -4   8      183.99      217.50     12.05 o 
  14  -4   8       10.72       11.44      9.65 o 
  15  -4   8      189.00       -0.16     14.35 o 
 -11  -3   8      213.35      233.68     10.95 o 
 -10  -3   8      623.51      639.50     21.17 o 
  -9  -3   8     1385.09     1385.73     22.08 o 
  -8  -3   8      146.38      138.99      7.07 o 
  -7  -3   8      699.95      782.76     13.72 o 
  -6  -3   8        1.48        0.89      2.79 o 
  -5  -3   8     2878.93     2753.05     22.66 o 
  -4  -3   8      549.50      604.88      8.05 o 
  -3  -3   8       45.61       52.07      3.65 o 
  -2  -3   8     1629.33     1562.68     13.44 o 
  -1  -3   8     1845.62     1821.60     10.59 o 
   0  -3   8      316.26      274.38      5.19 o 
   1  -3   8      620.72      646.40     14.86 o 
   2  -3   8     1255.56     1520.99     24.28 o 
   3  -3   8     1753.31     1453.67     18.64 o 
   4  -3   8       12.13       37.54      1.82 o 
   5  -3   8     6735.66     7030.56     86.03 o 
   6  -3   8      862.61      872.02      9.60 o 
   7  -3   8      445.29      532.12      8.39 o 
   8  -3   8     1451.02     1401.97     18.50 o 
   9  -3   8      964.84      943.70     14.29 o 
  10  -3   8     1005.64      909.23     17.40 o 
  11  -3   8     2429.43     2386.83     59.15 o 
  12  -3   8       37.92       35.52      8.91 o 
  13  -3   8      280.97      296.46     13.53 o 
  14  -3   8        1.11        4.17      7.10 o 
  15  -3   8       19.33       30.98     10.20 o 
 -11  -2   8      400.72      372.31     22.85 o 
 -10  -2   8       64.55       59.32     17.56 o 
  -9  -2   8        7.08        9.97      4.95 o 
  -8  -2   8     3056.32     3068.51     30.05 o 
  -7  -2   8      280.34      277.96      7.62 o 
  -6  -2   8     4465.20     4243.05     38.39 o 
  -5  -2   8       13.10       23.37      3.33 o 
  -4  -2   8      995.40      998.75      9.55 o 
  -3  -2   8     2823.61     2763.07     23.59 o 
  -2  -2   8      136.41      131.24      4.65 o 
  -1  -2   8      729.96      584.96      4.70 o 
   0  -2   8     7202.53     8002.79     66.21 o 
   1  -2   8      275.65      169.58      1.90 o 
   2  -2   8      415.40      321.81      5.53 o 
   3  -2   8      902.98      936.53      6.90 o 
   4  -2   8     3163.32     3067.76     22.68 o 
   5  -2   8      521.21      479.95      7.07 o 
   6  -2   8      568.62      512.98     12.96 o 
   7  -2   8     3484.13     3460.83     33.77 o 
   8  -2   8      818.81      777.14     11.80 o 
   9  -2   8      865.46      809.21     19.07 o 
  10  -2   8      318.60      314.82     12.62 o 
  11  -2   8      392.08      377.07     24.67 o 
  12  -2   8      277.81      285.59     13.20 o 
  13  -2   8      157.02      114.32     10.73 o 
  14  -2   8       64.72       48.01     14.52 o 
  15  -2   8        3.75        3.30      7.69 o 
 -11  -1   8       29.97       17.70      7.65 o 
 -10  -1   8      412.74      363.69     14.70 o 
  -9  -1   8       77.51       87.56      9.08 o 
  -8  -1   8      654.25      606.42     12.55 o 
  -7  -1   8     1505.29     1519.53     17.12 o 
  -6  -1   8     1136.63     1155.36     13.15 o 
  -5  -1   8      961.29      961.77     11.67 o 
  -4  -1   8      198.60      193.71      4.54 o 
  -3  -1   8        4.34        6.12      2.58 o 
  -2  -1   8     1294.91     1277.66     12.33 o 
  -1  -1   8    11620.49    12432.61     88.01 o 
   0  -1   8      182.63      298.00      3.93 o 
   1  -1   8     4532.43     4717.07     50.79 o 
   2  -1   8     3446.41     4382.18     27.78 o 
   3  -1   8       72.95       54.18      2.77 o 
   4  -1   8      124.02       62.80      5.36 o 
   5  -1   8       27.90       15.69      4.21 o 
   6  -1   8     2906.74     2857.22     27.70 o 
   7  -1   8       27.70       31.95      4.27 o 
   8  -1   8     4076.60     4071.93     42.42 o 
   9  -1   8       76.57       72.02      6.37 o 
  10  -1   8      438.01      414.24     11.37 o 
  11  -1   8      249.22      272.07     10.85 o 
  12  -1   8      271.25      235.33     40.18 o 
  13  -1   8      360.40      394.61     15.35 o 
  14  -1   8       28.54       36.41      9.68 o 
  15  -1   8      483.71      502.82     19.63 o 
 -11   0   8        8.47        5.50      5.64 o 
 -10   0   8       79.50       96.48      9.67 o 
  -9   0   8       32.51       39.44      5.99 o 
  -8   0   8      283.77      306.60     11.19 o 
  -7   0   8      372.18      380.19      8.68 o 
  -6   0   8     2025.61     1967.99     18.88 o 
  -5   0   8       41.11       35.84      3.67 o 
  -4   0   8      372.70      431.93     11.22 o 
  -3   0   8      471.91      491.91      7.02 o 
  -2   0   8     2196.74     2148.18     15.93 o 
  -1   0   8      883.83      828.87      6.63 o 
   0   0   8     3014.97     2940.37     19.77 o 
   1   0   8       62.50      114.71      6.27 o 
   2   0   8     6942.86     6712.23     44.96 o 
   3   0   8      475.02      587.82      6.71 o 
   4   0   8     3125.64     3185.55     58.67 o 
   5   0   8     1214.21     1226.97     16.93 o 
   6   0   8       74.61      118.95      6.35 o 
   7   0   8     3114.66     3378.01     62.19 o 
   8   0   8      773.90      831.53     18.65 o 
   9   0   8       97.62       90.54     11.63 o 
  10   0   8     1081.22     1108.64     38.96 o 
  11   0   8       92.92       97.94     13.03 o 
  12   0   8     1034.08      906.84     27.65 o 
  13   0   8      152.30      132.54     11.51 o 
  14   0   8       69.72       47.97     10.45 o 
  15   0   8       17.05       15.51     14.02 o 
 -11   1   8       43.28       50.75      9.56 o 
 -10   1   8      135.33      149.56      9.71 o 
  -9   1   8      323.59      328.92     10.94 o 
  -8   1   8      216.35      251.01      9.13 o 
  -7   1   8     3602.93     3416.69     32.95 o 
  -6   1   8     1425.11     1319.23     14.50 o 
  -5   1   8     1634.71     1627.42     18.50 o 
  -4   1   8     2623.67     2816.26     29.04 o 
  -3   1   8      226.86      289.02      6.22 o 
  -2   1   8      572.95      497.59      9.55 o 
  -1   1   8      645.02      714.35     15.74 o 
   0   1   8     1513.33     1477.09     13.61 o 
   1   1   8       51.61       11.35      2.45 o 
   2   1   8        9.44       12.44      3.83 o 
   3   1   8     2459.67     2386.81     23.80 o 
   4   1   8     1477.36     1413.68     14.08 o 
   5   1   8      169.54      270.80     10.89 o 
   6   1   8     5366.09     5604.78     72.94 o 
   7   1   8     1546.25     1536.08     26.76 o 
   8   1   8     4472.54     4657.62     48.59 o 
   9   1   8       40.88       25.04      6.82 o 
  10   1   8      114.87      135.76      9.00 o 
  11   1   8      225.27      235.87     11.35 o 
  12   1   8      892.35      837.02     26.66 o 
  13   1   8      201.28      272.36     28.05 o 
  14   1   8      323.25      290.24     23.93 o 
  15   1   8        2.88       15.04     15.10 o 
 -11   2   8      534.38      554.34     14.38 o 
 -10   2   8      417.35      408.64     11.85 o 
  -9   2   8      311.81      286.31     10.32 o 
  -8   2   8     2364.46     2221.06     23.80 o 
  -7   2   8      168.00      179.82     11.70 o 
  -6   2   8       52.32       75.11      5.66 o 
  -5   2   8     2801.18     2681.92     34.71 o 
  -4   2   8     1764.99     1773.95     20.22 o 
  -3   2   8      776.05      701.88      7.27 o 
  -2   2   8        5.01        3.72      1.82 o 
  -1   2   8        6.29        8.30      1.71 o 
   0   2   8      860.32      680.32      8.01 o 
   1   2   8      264.17      287.03     11.72 o 
   2   2   8     8503.58     8115.27     69.85 o 
   3   2   8      873.31      908.28     12.11 o 
   4   2   8       80.59      108.60      8.33 o 
   5   2   8     2370.17     2068.45     21.04 o 
   6   2   8     2135.60     2540.29     30.25 o 
   7   2   8      230.28      234.89      8.56 o 
   8   2   8       33.52       48.87      6.45 o 
   9   2   8      844.24      813.47     15.84 o 
  10   2   8      517.41      567.87     14.75 o 
  11   2   8      342.28      396.07     32.51 o 
  12   2   8      967.97      983.01     24.81 o 
  13   2   8      255.88      317.39     15.34 o 
  14   2   8      489.16      493.74     29.87 o 
  15   2   8      476.30      437.51     25.06 o 
 -11   3   8        0.54        7.53      5.68 o 
 -10   3   8      804.55      806.53     16.60 o 
  -9   3   8     1162.05     1198.35     20.46 o 
  -8   3   8      104.99      119.69     14.44 o 
  -7   3   8      506.43      526.03     11.26 o 
  -6   3   8        2.59        2.05      3.29 o 
  -5   3   8        7.65       11.28      9.24 o 
  -4   3   8       56.26       66.16      4.95 o 
  -3   3   8       89.95      109.06     11.14 o 
  -2   3   8       17.10       14.99      1.78 o 
  -1   3   8      498.98      691.96     13.37 o 
   0   3   8     1405.50     1390.73     25.69 o 
   1   3   8     1053.00     1156.82     24.19 o 
   2   3   8      352.85      506.61     10.64 o 
   3   3   8     1524.61     1466.83     15.83 o 
   4   3   8     2824.76     2754.15     26.49 o 
   5   3   8       35.55       12.84      4.90 o 
   6   3   8      202.59      161.69      8.89 o 
   7   3   8     3992.91     3705.20     42.71 o 
   8   3   8       33.96       44.90      6.82 o 
   9   3   8      492.42      454.34     16.09 o 
  10   3   8     1914.62     1804.97     40.80 o 
  11   3   8     1928.62     2044.69    116.03 o 
  12   3   8     1524.53     1431.40     53.50 o 
  13   3   8      458.49      555.47     29.70 o 
  14   3   8        0.84        0.94     16.41 o 
  15   3   8      713.84      707.73     42.91 o 
 -11   4   8      106.85      118.94     13.41 o 
 -10   4   8       29.39       30.86      7.09 o 
  -9   4   8     1012.25      966.58     17.92 o 
  -8   4   8     2267.69     2178.40     27.50 o 
  -7   4   8       64.28       77.52      9.53 o 
  -6   4   8     2634.96     2686.25     28.43 o 
  -5   4   8       83.03       58.48      4.33 o 
  -4   4   8      412.68      400.08      7.38 o 
  -3   4   8     2764.38     2809.46     26.20 o 
  -2   4   8      578.03      640.60      6.76 o 
  -1   4   8      208.51      142.92      5.07 o 
   0   4   8        4.33        4.52      1.70 o 
   1   4   8    11974.06    12999.51     96.20 o 
   2   4   8     5216.56     5400.30     52.14 o 
   3   4   8        6.25       57.04      6.43 o 
   4   4   8       55.28       55.39      7.75 o 
   5   4   8      741.68      814.64     13.36 o 
   6   4   8       43.76       60.83      6.47 o 
   7   4   8      950.69      806.54     17.87 o 
   8   4   8      925.60      920.53     17.26 o 
   9   4   8     1476.29     1561.28     30.30 o 
  10   4   8     2917.41     2772.42     74.21 o 
  11   4   8      955.64      877.46     54.72 o 
  12   4   8        4.56        9.97      7.91 o 
  13   4   8      204.09      218.94     17.38 o 
  14   4   8       24.06       35.02     12.88 o 
  15   4   8       44.68       55.11     21.70 o 
 -11   5   8        1.07       12.97     12.29 o 
 -10   5   8      252.64      258.97     12.16 o 
  -9   5   8     1247.45     1183.88     19.54 o 
  -8   5   8        2.39        2.20      5.53 o 
  -7   5   8        8.83       13.70      5.90 o 
  -6   5   8      668.32      683.34     16.26 o 
  -5   5   8     3696.72     3858.43     36.18 o 
  -4   5   8        6.44       12.62      3.52 o 
  -3   5   8      282.22      313.73      4.59 o 
  -2   5   8      873.06     1076.72     18.24 o 
  -1   5   8       97.71      115.02      4.62 o 
   0   5   8      270.28      258.82      6.68 o 
   1   5   8      833.01      805.43      8.54 o 
   2   5   8       36.69       43.93      6.17 o 
   3   5   8     6296.66     6361.28     66.45 o 
   4   5   8       28.34       36.36      5.54 o 
   5   5   8     3856.31     3933.71     89.63 o 
   6   5   8      210.69      188.13      9.09 o 
   7   5   8      158.78      164.97      9.44 o 
   8   5   8       16.59       17.73      6.65 o 
   9   5   8       42.18       47.81     10.06 o 
  10   5   8     4678.47     4743.79     63.12 o 
  11   5   8     1941.38     1877.42     79.86 o 
  12   5   8        3.11       -0.45      6.27 o 
  13   5   8      285.36      285.69     26.32 o 
  14   5   8       28.05       34.49     11.43 o 
  15   5   8        6.11        8.70     10.20 o 
 -11   6   8      224.96      183.52     12.87 o 
 -10   6   8      562.78      597.08     14.55 o 
  -9   6   8      772.21      757.68     28.14 o 
  -8   6   8     2249.03     2248.63     29.41 o 
  -7   6   8      613.39      583.69     11.12 o 
  -6   6   8     1314.27     1332.24     18.74 o 
  -5   6   8     2243.81     2426.94     24.55 o 
  -4   6   8        4.54        5.02      4.62 o 
  -3   6   8      661.28      729.35     14.12 o 
  -2   6   8      195.57      209.84      8.34 o 
  -1   6   8       26.40       16.66      7.59 o 
   0   6   8        3.96       12.85      0.82 o 
   1   6   8     2024.36     2296.36     16.30 o 
   2   6   8      190.17      240.27      8.57 o 
   3   6   8      346.27      384.51     10.27 o 
   4   6   8     1483.58     1426.00     19.62 o 
   5   6   8      120.49      110.28      7.93 o 
   6   6   8      995.44     1005.23     20.52 o 
   7   6   8      176.35      196.96     19.72 o 
   8   6   8      112.97      116.94      9.85 o 
   9   6   8     2532.07     2529.09     35.45 o 
  10   6   8     3197.58     3237.87    107.36 o 
  11   6   8      966.27      989.84     31.28 o 
  12   6   8      735.14      713.13     22.19 o 
  13   6   8        9.60       17.65     10.01 o 
  14   6   8      180.56      174.56     17.41 o 
  15   6   8       63.87       47.41     13.71 o 
 -10   7   8      708.52      745.26     33.34 o 
  -9   7   8        8.98       10.77      4.73 o 
  -8   7   8        1.06        1.01      4.39 o 
  -7   7   8     1501.83     1325.30     16.56 o 
  -6   7   8      170.15      167.49     20.21 o 
  -5   7   8      369.96      378.06     11.80 o 
  -4   7   8     2643.53     2698.09     54.03 o 
  -3   7   8      344.61      324.79     12.69 o 
  -2   7   8     2132.91     2038.91     75.43 o 
  -1   7   8       41.95       58.07     16.33 o 
   0   7   8     1108.26     1182.08     26.42 o 
   1   7   8     1992.46     1894.82     63.71 o 
   2   7   8      219.06      270.94      9.80 o 
   3   7   8      726.44      614.91     13.60 o 
   4   7   8        7.73       21.04      7.27 o 
   5   7   8      175.68      198.25     12.54 o 
   6   7   8      139.24      116.02      9.21 o 
   7   7   8        9.30       12.26      6.71 o 
   8   7   8      291.87      289.72     16.12 o 
   9   7   8      393.35      435.68     16.39 o 
  10   7   8     2117.62     2268.72     40.79 o 
  11   7   8     1275.76     1333.44     50.85 o 
  12   7   8      175.00      121.21     13.82 o 
  13   7   8      198.28      208.87     19.63 o 
  14   7   8      237.36      236.44     22.38 o 
 -10   8   8      499.09      572.27     31.68 o 
  -8   8   8       39.55       42.67      8.33 o 
  -7   8   8       85.93      101.82     18.31 o 
  -6   8   8       16.01       22.83      3.15 o 
  -5   8   8        3.47       -3.19      6.01 o 
  -4   8   8     1421.88     1361.29     23.25 o 
  -3   8   8       51.67       54.16      7.80 o 
  -2   8   8      263.45      276.22     16.83 o 
  -1   8   8     2450.00     2444.59     44.79 o 
   0   8   8      803.87      751.90     22.78 o 
   1   8   8      158.14      125.89     12.87 o 
   2   8   8     1413.25     1455.09     25.07 o 
   3   8   8       20.43       29.87      6.76 o 
   4   8   8       81.87       73.14      8.17 o 
   5   8   8     2100.70     2047.01     28.68 o 
   6   8   8      383.53      438.96     14.47 o 
   7   8   8       55.82       81.41      9.91 o 
   8   8   8      675.01      666.64     18.90 o 
   9   8   8     1657.38     1583.15     29.54 o 
  10   8   8      228.99      224.22     14.63 o 
  11   8   8       79.04       79.36     12.40 o 
  12   8   8      192.84      216.16     16.31 o 
  13   8   8        9.06        7.49     11.76 o 
  14   8   8      207.77      219.54     18.77 o 
  -9   9   8      457.65      447.01     28.88 o 
  -8   9   8       75.83      107.73     29.37 o 
  -7   9   8      149.79      150.01      8.41 o 
  -6   9   8        1.83        4.92      8.74 o 
  -5   9   8      305.11      347.47     33.08 o 
  -4   9   8       91.78       90.78      9.74 o 
  -3   9   8        4.10       10.22      7.51 o 
  -2   9   8     1659.34     1606.61     37.32 o 
  -1   9   8      390.60      330.70     18.48 o 
   0   9   8     3253.34     3364.11     58.20 o 
   1   9   8     1835.17     1948.87     54.18 o 
   2   9   8       14.57       11.77      3.59 o 
   3   9   8     1434.03     1433.28     14.20 o 
   4   9   8      576.89      566.74     28.06 o 
   5   9   8     1862.89     1733.65     27.09 o 
   6   9   8      165.00      178.53     18.96 o 
   7   9   8       55.03       54.55     11.76 o 
   8   9   8      833.98      905.36     22.16 o 
   9   9   8     1252.14     1150.79     26.29 o 
  10   9   8     1144.17     1197.50     27.34 o 
  11   9   8      186.42      207.30     19.07 o 
  12   9   8       59.81       59.77     12.82 o 
  13   9   8       45.78       63.22     13.99 o 
  -9  10   8        1.81        4.95     12.87 o 
  -8  10   8      152.48      173.57     21.78 o 
  -7  10   8      129.74      138.90     14.60 o 
  -6  10   8       80.76      101.16     15.37 o 
  -5  10   8      211.23      186.51     16.56 o 
  -4  10   8       96.29      119.74     11.18 o 
  -3  10   8       78.98      109.92     13.08 o 
  -2  10   8      289.59      300.31     20.13 o 
  -1  10   8      235.18      202.95     17.65 o 
   0  10   8      393.77      368.48     20.63 o 
   1  10   8      323.32      374.24     19.97 o 
   2  10   8     1967.13     1957.19     44.04 o 
   3  10   8       33.56       27.37      3.74 o 
   4  10   8     1363.54     1349.92     14.72 o 
   5  10   8      325.22      314.28      7.78 o 
   6  10   8      139.68      138.93     11.84 o 
   7  10   8       46.75       51.51     12.29 o 
   8  10   8      846.71      801.82     34.06 o 
   9  10   8      400.00      385.90     21.79 o 
  10  10   8      432.97      452.00     23.33 o 
  11  10   8        3.62       11.17      9.91 o 
  12  10   8       40.86       52.62     13.27 o 
  13  10   8        0.04        4.72      9.96 o 
  -8  11   8      247.78      267.90     18.98 o 
  -7  11   8      177.01      174.52     15.53 o 
  -6  11   8      141.63      119.12     13.55 o 
  -5  11   8     1350.88     1472.51     35.11 o 
  -4  11   8      155.73      186.02     22.77 o 
  -3  11   8       32.71       37.10     14.77 o 
  -2  11   8       74.57       79.52     15.34 o 
  -1  11   8       47.25       57.25     14.02 o 
   0  11   8      211.13      236.93     19.63 o 
   1  11   8        6.31        3.79      9.40 o 
   2  11   8     1428.94     1355.06     29.79 o 
   3  11   8     1880.55     1951.06     19.85 o 
   4  11   8      466.97      479.79     14.52 o 
   5  11   8      145.86      114.46      9.38 o 
   6  11   8       93.82       93.47      6.42 o 
   7  11   8      397.90      392.96     10.88 o 
   8  11   8      963.81      971.85     18.84 o 
   9  11   8        2.91        3.29      5.28 o 
  10  11   8      600.26      631.04     16.18 o 
  11  11   8      277.68      251.72     21.95 o 
  12  11   8        0.69        0.10      5.68 o 
  -7  12   8      116.61      146.14     15.93 o 
  -6  12   8     1149.15     1188.26     29.67 o 
  -5  12   8      215.34      249.06     20.62 o 
  -4  12   8     1002.53      985.15     36.73 o 
  -3  12   8     1602.95     1596.96     56.14 o 
  -2  12   8        2.75        9.81      9.82 o 
  -1  12   8      744.62      756.89     44.56 o 
   0  12   8        0.83       16.17     12.37 o 
   1  12   8      622.64      687.20     28.06 o 
   2  12   8      663.52      613.06     50.09 o 
   3  12   8        5.17        1.67      2.76 o 
   4  12   8     2103.17     2094.98     24.82 o 
   5  12   8      146.97      141.80      6.59 o 
   6  12   8     1089.72     1076.19     16.05 o 
   7  12   8     1447.16     1438.35     25.29 o 
   8  12   8       88.82      101.32     10.07 o 
   9  12   8      512.86      507.25     14.51 o 
  10  12   8        0.91        0.37      6.41 o 
  11  12   8      198.37      207.17     15.14 o 
  -6  13   8       14.25       32.00     12.14 o 
  -5  13   8     1096.84     1114.32     34.78 o 
  -4  13   8      244.50      281.03     20.75 o 
  -3  13   8       74.83       65.09     13.37 o 
  -2  13   8      270.74      271.36     15.60 o 
  -1  13   8       64.17       76.72     17.16 o 
   0  13   8      116.58      101.80     17.65 o 
   3  13   8      575.42      581.74     11.14 o 
   4  13   8      500.71      465.55     19.55 o 
   5  13   8      826.09      795.47     44.87 o 
   6  13   8      257.89      228.95      9.57 o 
   7  13   8      135.42      154.52     11.29 o 
   8  13   8      700.56      705.16     17.11 o 
   9  13   8       23.50       15.24      6.74 o 
  10  13   8      144.21      151.28     23.06 o 
  -5  14   8       43.47       58.49     16.18 o 
  -4  14   8       10.26       30.62     11.23 o 
  -3  14   8      232.41      246.63     16.68 o 
  -2  14   8       55.66       89.67     12.66 o 
  -1  14   8       25.66       14.68     14.02 o 
   0  14   8      527.41      510.24     28.55 o 
   1  14   8       99.20      128.85     19.96 o 
   2  14   8        5.65        3.63     11.55 o 
   3  14   8      224.43      144.62      7.11 o 
   4  14   8       52.52       49.80     16.58 o 
   5  14   8      525.19      468.86     25.97 o 
   6  14   8       10.57       11.94     12.04 o 
   7  14   8       95.14       16.46     48.01 o 
   8  14   8       77.43       88.67      9.90 o 
  -3  15   8        7.77       10.69      9.77 o 
  -2  15   8       65.30       69.85     13.04 o 
  -1  15   8        0.08      -15.51     15.51 o 
   0  15   8      830.96      882.48     56.77 o 
   1  15   8      187.01      155.75     23.92 o 
   2  15   8       15.33       14.52     14.19 o 
   3  15   8      196.81      192.05     23.43 o 
   4  15   8       18.66        4.15      6.27 o 
   5  15   8       84.55       68.72      6.49 o 
   6  15   8      615.49      529.35     22.77 o 
   7  15   8        4.43        4.22      5.81 o 
   0  16   8      238.16      251.28     27.22 o 
   3  16   8       27.18        2.64     12.87 o 
   0 -13   9      189.29      208.05     22.60 o 
   1 -13   9       97.28      104.27     18.64 o 
   2 -13   9       29.51       20.95     21.28 o 
   3 -13   9       76.00      105.59     17.32 o 
   4 -13   9       13.64        0.33      8.58 o 
  -3 -12   9       85.02       58.07     17.65 o 
  -2 -12   9       19.63       40.33     11.31 o 
  -1 -12   9      315.42      290.23     23.92 o 
   0 -12   9      396.82      437.43     39.93 o 
   1 -12   9       69.69       51.64     15.01 o 
   2 -12   9       20.82       26.89     12.87 o 
   3 -12   9      142.50      110.87     16.66 o 
   4 -12   9      607.55      604.65     26.90 o 
   5 -12   9       11.01        0.16      7.92 o 
   6 -12   9      546.61      509.91     25.25 o 
   7 -12   9      432.04      398.99     22.94 o 
  -4 -11   9      196.93      217.64     16.33 o 
  -3 -11   9       11.02        6.23      9.95 o 
  -2 -11   9      368.43      388.98     17.90 o 
  -1 -11   9      240.24      274.22     22.60 o 
   0 -11   9      606.74      709.61     28.88 o 
   1 -11   9      138.59      134.13     16.99 o 
   2 -11   9      318.64      341.55     32.01 o 
   3 -11   9      621.68      604.66     25.25 o 
   4 -11   9        0.37        4.95      9.40 o 
   5 -11   9      260.29      250.52     14.38 o 
   6 -11   9      256.20      239.91      5.10 o 
   7 -11   9       86.11       72.55     41.00 o 
   8 -11   9       10.57       14.01      5.99 o 
   9 -11   9       90.46       51.99     32.34 o 
  10 -11   9      206.25      242.21     13.69 o 
  -5 -10   9       44.37       50.48     16.83 o 
  -4 -10   9       16.87        7.92     12.37 o 
  -3 -10   9        4.88       14.39      8.79 o 
  -2 -10   9      204.54      190.63     16.46 o 
  -1 -10   9     1309.64     1356.57     30.36 o 
   0 -10   9        8.82       15.18     11.22 o 
   1 -10   9     1595.98     1513.65     38.31 o 
   2 -10   9      545.14      516.86     22.77 o 
   3 -10   9       21.47        5.61      9.07 o 
   4 -10   9     1679.65     1717.32     39.80 o 
   5 -10   9      129.10      130.92      3.08 o 
   6 -10   9      912.79      962.29     11.88 o 
   7 -10   9      249.77      234.70      6.56 o 
   8 -10   9       39.97       21.95     15.26 o 
   9 -10   9      185.22      182.79     98.99 o 
  10 -10   9        2.34        6.69      7.39 o 
  11 -10   9      579.39      521.63     28.71 o 
  -6  -9   9       55.69       72.92     18.31 o 
  -5  -9   9      138.72      144.69      5.94 o 
  -4  -9   9       62.39       57.38      8.21 o 
  -3  -9   9       14.80       23.86      8.86 o 
  -2  -9   9      541.22      605.04     18.42 o 
  -1  -9   9      111.84      101.87     14.60 o 
   0  -9   9      165.16      143.21     15.34 o 
   1  -9   9      509.44      463.38     21.12 o 
   2  -9   9       38.18       34.48     17.49 o 
   3  -9   9     2293.72     2207.02     58.97 o 
   4  -9   9       12.93       20.29     10.23 o 
   5  -9   9     1995.82     1918.37     24.22 o 
   6  -9   9      112.75      143.04      3.83 o 
   7  -9   9      429.03      437.75     17.24 o 
   8  -9   9     2677.34     2713.70     38.93 o 
   9  -9   9      159.35      140.05     10.90 o 
  10  -9   9      518.96      548.35     17.49 o 
  11  -9   9      322.15      321.83     11.07 o 
  12  -9   9      150.13      148.07     16.50 o 
  -7  -8   9       41.27       30.14      5.45 o 
  -6  -8   9      432.61      454.79     10.71 o 
  -5  -8   9     1624.80     1648.37     16.04 o 
  -4  -8   9        2.89        8.53      2.62 o 
  -3  -8   9       24.75       15.73      5.78 o 
  -2  -8   9      738.98      657.25     17.90 o 
  -1  -8   9     2162.45     2009.45     30.31 o 
   0  -8   9       64.78       75.89     12.70 o 
   1  -8   9       89.10       81.67     12.21 o 
   2  -8   9      370.95      410.55     18.32 o 
   3  -8   9       83.42       64.01     11.22 o 
   4  -8   9        4.60        8.74      7.92 o 
   5  -8   9       33.84       45.38      1.95 o 
   6  -8   9      253.11      288.45      6.52 o 
   7  -8   9      576.83      594.04     15.68 o 
   8  -8   9       10.63       11.18      5.44 o 
   9  -8   9      576.81      584.98     10.94 o 
  10  -8   9      353.65      331.31     11.66 o 
  11  -8   9      315.20      341.34     13.04 o 
  12  -8   9       83.10       78.95      8.39 o 
  13  -8   9      125.45       93.88     11.64 o 
  -8  -7   9        1.37       11.86      6.68 o 
  -7  -7   9      624.48      613.18     11.89 o 
  -6  -7   9       67.77       74.19      9.49 o 
  -5  -7   9       56.34       45.98      3.41 o 
  -4  -7   9      227.70      243.86      4.17 o 
  -3  -7   9       23.42       26.93      2.92 o 
  -2  -7   9       43.25       51.37      8.44 o 
  -1  -7   9      429.77      448.57     16.57 o 
   0  -7   9     1309.36     1178.87     20.14 o 
   1  -7   9      953.42      953.98     34.83 o 
   2  -7   9       59.70       74.41     17.82 o 
   3  -7   9     2393.52     2461.49     55.85 o 
   4  -7   9      304.33      239.26     14.36 o 
   5  -7   9       11.72       19.51      4.04 o 
   6  -7   9      163.86      160.31      7.91 o 
   7  -7   9      970.53      954.43     12.77 o 
   8  -7   9     1078.38     1074.19     15.77 o 
   9  -7   9      806.41      797.45     14.67 o 
  10  -7   9       66.72       52.77      8.50 o 
  11  -7   9        8.56        9.08      6.15 o 
  12  -7   9      112.73      110.26     10.53 o 
  13  -7   9      381.66      336.03     17.24 o 
  -9  -6   9      870.02      777.94     31.60 o 
  -8  -6   9      532.06      538.76     13.45 o 
  -7  -6   9        5.02        2.86      3.38 o 
  -6  -6   9      547.46      542.90      9.84 o 
  -5  -6   9      346.79      343.09      6.19 o 
  -4  -6   9     1042.80     1015.06      9.53 o 
  -3  -6   9       67.24       72.51      3.19 o 
  -2  -6   9      547.10      535.29     33.01 o 
  -1  -6   9        8.48       16.33      6.18 o 
   0  -6   9     1100.24     1051.02     17.63 o 
   1  -6   9      302.02      337.61     15.35 o 
   2  -6   9     4697.85     5075.84     75.64 o 
   3  -6   9       72.89       90.74     10.72 o 
   4  -6   9      950.11      890.87     19.98 o 
   5  -6   9      758.20      765.08     16.01 o 
   6  -6   9      129.95      127.26      4.65 o 
   7  -6   9       10.38       17.03      3.36 o 
   8  -6   9     1292.18     1280.08     36.41 o 
   9  -6   9     1333.51     1339.36     17.13 o 
  10  -6   9     2512.60     2498.86     42.54 o 
  11  -6   9       86.61      102.58      7.89 o 
  12  -6   9      940.44      906.53     18.13 o 
  13  -6   9       22.49       16.68      7.23 o 
  14  -6   9        3.42        2.09      6.35 o 
  -9  -5   9        2.36        5.69      4.75 o 
  -8  -5   9      116.16      104.37      7.64 o 
  -7  -5   9        5.80        8.81      4.42 o 
  -6  -5   9      138.07      117.65      6.53 o 
  -5  -5   9      507.38      427.78     20.98 o 
  -4  -5   9      952.99      994.87     11.83 o 
  -3  -5   9     1113.60     1200.71     16.54 o 
  -2  -5   9     2830.81     2783.29     20.46 o 
  -1  -5   9      307.41      359.16     10.91 o 
   0  -5   9     4056.83     4032.16     42.94 o 
   1  -5   9     4632.70     4792.53     70.19 o 
   2  -5   9      629.06      683.48     27.23 o 
   3  -5   9      283.71      277.38     13.20 o 
   4  -5   9      620.54      699.49      6.23 o 
   5  -5   9      322.25      322.88      8.68 o 
   6  -5   9       11.30       21.87      3.55 o 
   7  -5   9      661.46      691.43     26.24 o 
   8  -5   9      450.22      400.74     72.44 o 
   9  -5   9      689.35      706.26     18.48 o 
  10  -5   9      601.01      597.01     12.16 o 
  11  -5   9       15.44       21.39      7.05 o 
  12  -5   9      740.06      802.49     19.92 o 
  13  -5   9      261.45      291.55     14.86 o 
  14  -5   9       18.14       15.37      9.04 o 
 -10  -4   9      435.06      411.86     13.98 o 
  -9  -4   9      204.40      184.02     14.26 o 
  -8  -4   9      270.28      242.60      9.17 o 
  -7  -4   9      225.40      194.08     13.04 o 
  -6  -4   9      367.59      334.18      7.73 o 
  -5  -4   9      864.59      821.21     13.80 o 
  -4  -4   9     5135.30     5152.73     42.78 o 
  -3  -4   9      165.23      167.29      4.75 o 
  -2  -4   9     2039.85     2062.27     20.03 o 
  -1  -4   9     1606.14     1614.60     17.64 o 
   0  -4   9      717.27      713.27     12.90 o 
   1  -4   9     2059.26     1998.72     33.05 o 
   2  -4   9     1057.92     1166.68     23.28 o 
   3  -4   9     1266.88     1477.50     26.75 o 
   4  -4   9      403.05      378.98      5.39 o 
   5  -4   9      677.51      760.43      7.80 o 
   6  -4   9      412.34      343.69      5.43 o 
   7  -4   9      601.45      620.94      8.60 o 
   8  -4   9       93.95      108.99      5.31 o 
   9  -4   9     2933.20     3026.27     44.05 o 
  10  -4   9      579.72      650.26     18.48 o 
  11  -4   9      163.46      140.24      8.62 o 
  12  -4   9       12.55        4.61     14.52 o 
  13  -4   9       26.93       17.46      7.59 o 
  14  -4   9      452.35      489.53     17.07 o 
  15  -4   9      189.20      128.80     83.65 o 
 -10  -3   9       73.36       24.75     16.80 o 
  -9  -3   9        3.40        6.83      4.88 o 
  -8  -3   9      371.11      347.06      9.59 o 
  -7  -3   9      224.32      243.84      8.57 o 
  -6  -3   9        5.17        6.76      3.53 o 
  -5  -3   9     2715.52     2623.14     35.35 o 
  -4  -3   9      576.87      627.43      7.86 o 
  -3  -3   9     1608.99     1653.09     16.19 o 
  -2  -3   9     2677.07     2740.37     20.83 o 
  -1  -3   9      399.83      391.69      4.55 o 
   0  -3   9      832.65      749.71     11.87 o 
   1  -3   9      879.59      833.72     18.00 o 
   2  -3   9      196.93      157.91     14.19 o 
   3  -3   9      113.85      117.56      3.95 o 
   4  -3   9      909.48      995.43      9.25 o 
   5  -3   9      571.74      605.17      8.71 o 
   6  -3   9      595.81      633.67     15.10 o 
   7  -3   9      202.30      217.37      5.78 o 
   8  -3   9     5773.97     6043.81     56.43 o 
   9  -3   9      126.39      149.03     12.21 o 
  10  -3   9      725.09      806.86     14.38 o 
  11  -3   9      955.74     1006.54     17.50 o 
  12  -3   9       98.96       72.76     12.87 o 
  13  -3   9      902.20      919.48     33.26 o 
  14  -3   9       19.31       37.83      9.27 o 
 -10  -2   9        4.77        6.07      6.21 o 
  -9  -2   9      565.55      518.62     13.13 o 
  -8  -2   9       29.94       28.11      5.40 o 
  -7  -2   9      229.25      234.75      7.67 o 
  -6  -2   9     2292.36     2294.47     24.07 o 
  -5  -2   9     1758.32     1983.59     18.21 o 
  -4  -2   9       56.64       70.75      6.04 o 
  -3  -2   9      882.60      901.39     10.42 o 
  -2  -2   9      123.50      129.77      3.69 o 
  -1  -2   9     1996.39     2012.90     12.30 o 
   0  -2   9       45.65       43.05      1.90 o 
   1  -2   9     2733.70     2735.27     29.94 o 
   2  -2   9      134.83      144.63      4.29 o 
   3  -2   9      171.71      171.35      5.23 o 
   4  -2   9       27.91       22.24      2.89 o 
   5  -2   9     1652.52     1892.66     17.22 o 
   6  -2   9     1298.35     1264.35     14.37 o 
   7  -2   9     1435.37     1509.07     17.96 o 
   8  -2   9       41.77       90.73     10.23 o 
   9  -2   9      811.50      924.65     14.14 o 
  10  -2   9       66.66       63.19      6.65 o 
  11  -2   9      259.75      245.73     12.29 o 
  12  -2   9      619.71      613.26     24.59 o 
  13  -2   9      458.54      355.45     17.90 o 
  14  -2   9      660.44      690.83     22.03 o 
  15  -2   9      168.57      198.78     14.69 o 
 -10  -1   9      665.10      682.08     15.67 o 
  -9  -1   9      280.55      255.56      9.54 o 
  -8  -1   9       81.48       96.82     10.65 o 
  -7  -1   9     5206.52     5119.05     45.56 o 
  -6  -1   9       88.07      119.22      7.18 o 
  -5  -1   9     1267.70     1357.09     17.63 o 
  -4  -1   9     2261.63     2403.83     20.80 o 
  -3  -1   9     1101.60     1132.72     11.20 o 
  -2  -1   9     2624.37     2758.85     20.87 o 
  -1  -1   9      100.80       62.59      2.32 o 
   0  -1   9      864.91     1071.21      9.90 o 
   1  -1   9      529.57      466.32      9.24 o 
   2  -1   9        8.00       10.11      3.13 o 
   3  -1   9     6307.82     6043.47     39.94 o 
   4  -1   9     4731.70     4643.87     41.83 o 
   5  -1   9      826.50      893.76     22.70 o 
   6  -1   9       34.41       36.73      7.09 o 
   7  -1   9      615.28      535.30     10.86 o 
   8  -1   9      718.55      749.52     13.87 o 
   9  -1   9      581.51      662.30     12.64 o 
  10  -1   9      827.34      813.13     18.04 o 
  11  -1   9      250.06      243.54     20.71 o 
  12  -1   9      815.07      849.79     31.36 o 
  13  -1   9      524.44      511.79     29.04 o 
  14  -1   9      620.49      513.01     19.56 o 
  15  -1   9        6.27       14.39      9.08 o 
 -10   0   9        9.71       10.25      5.71 o 
  -9   0   9      763.25      820.78     14.89 o 
  -8   0   9      154.54      168.13      8.66 o 
  -7   0   9      363.77      382.51     10.12 o 
  -6   0   9     1997.72     1931.40     40.96 o 
  -5   0   9     2586.48     2610.64     30.65 o 
  -4   0   9      256.10      234.94      5.79 o 
  -3   0   9      853.08      914.06     12.41 o 
  -2   0   9       40.89       52.28      3.12 o 
  -1   0   9     2882.60     2634.89     16.93 o 
   0   0   9      136.22      157.22      4.28 o 
   1   0   9     3781.86     3925.13     32.55 o 
   2   0   9        7.30       13.39      2.07 o 
   3   0   9      853.45      957.93     18.74 o 
   4   0   9     1385.11     1372.19     18.91 o 
   5   0   9      961.43     1055.75     14.78 o 
   6   0   9       58.73       47.86     11.30 o 
   7   0   9     1772.57     1743.25     27.18 o 
   8   0   9      188.81      162.16     17.41 o 
   9   0   9     2231.96     2255.74     42.30 o 
  10   0   9     1124.16     1193.70     22.40 o 
  11   0   9        4.84       11.43      6.13 o 
  12   0   9     1154.56     1277.20     30.54 o 
  13   0   9      384.42      409.56     15.85 o 
  14   0   9      149.36      164.06     13.39 o 
  15   0   9        8.80      -14.52     14.52 o 
 -11   1   9        0.17        2.32      5.90 o 
 -10   1   9       70.85       71.30      7.77 o 
  -9   1   9       73.92       70.07      7.05 o 
  -8   1   9      116.09      148.31      7.53 o 
  -7   1   9     1712.60     1772.41     27.14 o 
  -6   1   9       20.87       32.83      5.40 o 
  -5   1   9       18.07       18.81      5.24 o 
  -4   1   9      719.37      716.88     16.84 o 
  -3   1   9      134.28      171.80      4.60 o 
  -2   1   9      389.14      408.47      8.82 o 
  -1   1   9      113.92       85.54      2.81 o 
   0   1   9     2347.10     2943.29     25.59 o 
   1   1   9      360.58      374.43      7.41 o 
   2   1   9     6836.67     7354.62     52.00 o 
   3   1   9      912.07      863.10      9.81 o 
   4   1   9        8.00        2.11      2.51 o 
   5   1   9     3920.71     3784.85     36.39 o 
   6   1   9      504.24      570.73     11.60 o 
   7   1   9      973.72     1032.60     14.63 o 
   8   1   9      667.45      618.58     12.35 o 
   9   1   9        0.16        2.20      4.70 o 
  10   1   9       14.98       28.29      6.67 o 
  11   1   9      826.69      857.39     18.39 o 
  12   1   9     1122.50     1185.61     26.77 o 
  13   1   9      512.31      475.21     17.82 o 
  14   1   9       24.20       16.28      8.86 o 
  15   1   9      288.02      292.64     32.75 o 
 -11   2   9     1057.16     1041.91     22.97 o 
 -10   2   9        0.26       -6.46      6.46 o 
  -9   2   9      616.45      725.15     18.72 o 
  -8   2   9     1576.24     1572.09     23.10 o 
  -7   2   9      103.24      126.84      9.74 o 
  -6   2   9      124.16      152.15      8.74 o 
  -5   2   9      403.07      507.49     20.46 o 
  -4   2   9      601.24      653.32     12.00 o 
  -3   2   9      534.29      597.94      8.40 o 
  -2   2   9      636.88      666.73      6.38 o 
  -1   2   9      442.91      354.62      5.78 o 
   0   2   9       31.15        9.47      2.65 o 
   1   2   9      273.33      219.50     12.87 o 
   2   2   9     2858.11     3131.34     22.44 o 
   3   2   9       23.39       20.14      3.44 o 
   4   2   9      121.56       55.77      4.43 o 
   5   2   9      107.74      119.53      5.77 o 
   6   2   9      128.55      120.65      7.62 o 
   7   2   9      459.40      412.20     12.02 o 
   8   2   9        7.11        2.36      4.87 o 
   9   2   9       62.05       58.24      7.34 o 
  10   2   9       55.24       41.25      7.42 o 
  11   2   9      936.09      843.61     36.07 o 
  12   2   9     1058.92     1056.58     22.95 o 
  13   2   9      584.87      557.56     18.75 o 
  14   2   9      677.69      691.81     32.18 o 
  15   2   9       43.38       34.56     19.80 o 
 -10   3   9      716.63      713.12     19.56 o 
  -9   3   9      272.71      260.54     11.17 o 
  -8   3   9      550.35      533.17     13.24 o 
  -7   3   9     1358.87     1432.47     23.17 o 
  -6   3   9     2316.11     2426.80     27.44 o 
  -5   3   9      176.40      195.53      6.74 o 
  -4   3   9       21.48       16.67      3.45 o 
  -3   3   9     1404.95     1460.03     15.32 o 
  -2   3   9     2338.78     2247.77     16.06 o 
  -1   3   9     1394.00     1426.64     13.81 o 
   0   3   9     6753.64     6725.21     82.31 o 
   1   3   9      571.92      548.92      7.45 o 
   2   3   9     4815.18     4952.37     44.88 o 
   3   3   9     8028.93     8288.60     76.03 o 
   4   3   9       62.60      111.55      8.17 o 
   5   3   9        6.21       11.47      4.20 o 
   6   3   9      376.13      374.11     11.60 o 
   7   3   9      258.46      258.52     19.64 o 
   8   3   9      248.08      196.64     11.21 o 
   9   3   9      440.86      398.40     17.91 o 
  10   3   9       12.82       23.45      7.34 o 
  11   3   9      854.39      768.96     34.99 o 
  12   3   9      530.51      497.53     17.23 o 
  13   3   9       36.20       42.65     11.94 o 
  14   3   9       89.93       95.96     13.08 o 
  15   3   9      141.39      126.85     15.66 o 
 -10   4   9       15.31       24.83      6.94 o 
  -9   4   9     1103.88     1176.46     20.49 o 
  -8   4   9      214.20      200.32      9.82 o 
  -7   4   9       94.82       85.50      8.61 o 
  -6   4   9       23.44       20.95      4.54 o 
  -5   4   9      260.36      269.79      7.22 o 
  -4   4   9       20.55       29.47      3.90 o 
  -3   4   9      326.14      304.39      7.53 o 
  -2   4   9     2295.92     2542.49     25.28 o 
  -1   4   9     1230.80     1230.59     12.38 o 
   0   4   9      140.15      216.72      4.60 o 
   1   4   9     5089.30     5351.48     45.61 o 
   2   4   9     3986.87     3858.56     39.84 o 
   3   4   9      181.01      215.03      7.41 o 
   4   4   9     2848.63     2561.82     27.19 o 
   5   4   9       40.40       35.61      6.47 o 
   6   4   9     1843.23     1809.16     22.83 o 
   7   4   9     1417.75     1540.28     21.66 o 
   8   4   9        5.77        2.52      5.07 o 
   9   4   9       28.17       23.35      8.40 o 
  10   4   9      116.35       72.68      9.72 o 
  11   4   9     4175.11     4511.91    167.12 o 
  12   4   9     1547.17     1578.18     84.54 o 
  13   4   9        0.84        8.57      8.49 o 
  14   4   9       20.01       18.26     12.20 o 
  15   4   9       30.62       -0.12      6.81 o 
 -10   5   9      119.42      148.31     10.54 o 
  -9   5   9       84.91       86.20      7.84 o 
  -8   5   9       37.49       45.27      6.12 o 
  -7   5   9        5.56        1.43      3.39 o 
  -6   5   9     1679.95     1662.80     22.67 o 
  -5   5   9      311.39      306.62     17.41 o 
  -4   5   9      180.59      182.55     10.15 o 
  -3   5   9     1183.37     1269.92     11.63 o 
  -2   5   9      604.42      642.23     14.47 o 
  -1   5   9       84.59       88.35      2.98 o 
   0   5   9     3001.53     2985.88     33.90 o 
   1   5   9      211.50      207.17      7.59 o 
   2   5   9     3528.32     3484.40     35.28 o 
   3   5   9     1256.66     1150.03     16.35 o 
   4   5   9      938.17     1025.51     18.29 o 
   5   5   9      259.70      368.94     10.68 o 
   6   5   9        7.59        8.33     12.79 o 
   7   5   9     1967.05     1911.24     29.76 o 
   8   5   9        5.36        8.80      6.12 o 
   9   5   9        2.83       11.81     10.48 o 
  10   5   9     3316.08     3343.51    118.28 o 
  11   5   9      872.51      889.38     32.35 o 
  12   5   9     1060.45     1134.59     30.85 o 
  13   5   9      684.64      662.05     47.69 o 
  14   5   9       34.25       30.15     13.12 o 
  15   5   9       17.81       10.71     10.58 o 
 -10   6   9       14.06        4.62      5.31 o 
  -9   6   9      351.49      329.75     11.39 o 
  -8   6   9       16.03        8.84      6.98 o 
  -7   6   9       27.99       10.70      3.93 o 
  -6   6   9     1141.33     1149.09     21.54 o 
  -5   6   9      475.41      430.69      7.38 o 
  -4   6   9      246.22      223.44      4.63 o 
  -3   6   9      123.23      104.41      9.22 o 
  -2   6   9      611.67      649.87     13.32 o 
  -1   6   9     2074.29     2124.89     49.24 o 
   0   6   9      298.96      359.33      5.26 o 
   1   6   9      287.12      211.96      7.01 o 
   2   6   9        2.88        2.65      4.87 o 
   3   6   9        4.29        8.24      4.96 o 
   4   6   9     1181.20     1188.97     21.22 o 
   5   6   9      254.41      276.09     15.02 o 
   6   6   9     4601.28     4223.81     78.46 o 
   7   6   9     1023.60     1054.05     19.78 o 
   8   6   9        1.54        2.85      6.92 o 
   9   6   9       17.28       11.23      7.29 o 
  10   6   9      365.80      372.89     16.07 o 
  11   6   9     2066.92     2059.98     70.69 o 
  12   6   9      626.15      677.66     27.56 o 
  13   6   9        6.63       -6.72      8.92 o 
  14   6   9      117.91      144.45     16.03 o 
 -10   7   9      164.98      133.02      8.60 o 
  -9   7   9      192.93      172.66     11.22 o 
  -8   7   9      661.37      699.36     23.68 o 
  -7   7   9      737.47      806.40     34.49 o 
  -6   7   9      667.59      679.44     35.57 o 
  -5   7   9     3820.51     3601.99     53.16 o 
  -4   7   9     2476.53     2257.49     31.30 o 
  -3   7   9       73.62       68.87      8.10 o 
  -2   7   9     2012.51     2035.24     27.03 o 
  -1   7   9        0.53        7.09      7.92 o 
   0   7   9     1848.58     1962.58     37.00 o 
   1   7   9     1228.22     1180.06     14.20 o 
   2   7   9       30.72       11.95      6.62 o 
   3   7   9      665.86      590.12     14.12 o 
   4   7   9       18.90       20.95      6.30 o 
   5   7   9     2023.59     2011.07     27.40 o 
   6   7   9      670.64      669.07     19.42 o 
   7   7   9      997.43     1033.60     20.60 o 
   8   7   9      146.37      176.16     12.54 o 
   9   7   9      745.66      648.93     22.23 o 
  10   7   9      582.43      565.56     71.21 o 
  11   7   9      480.75      493.04     22.56 o 
  12   7   9      605.33      581.15     24.84 o 
  13   7   9      912.28      833.44     72.46 o 
  14   7   9      181.76      181.20     17.56 o 
  -9   8   9       37.29       50.48     27.88 o 
  -8   8   9       46.08       25.23      7.84 o 
  -7   8   9      385.52      357.52     28.96 o 
  -6   8   9       13.43        6.89      2.76 o 
  -5   8   9        8.44       12.87      7.47 o 
  -4   8   9     2405.77     2446.33     34.47 o 
  -3   8   9      194.71      157.99     10.41 o 
  -2   8   9       15.74       31.12      7.09 o 
  -1   8   9     1597.63     1704.72     36.50 o 
   0   8   9        2.99       19.14      9.40 o 
   1   8   9     1505.72     1585.78     34.02 o 
   2   8   9      121.50      109.72     20.29 o 
   3   8   9     1877.12     1930.95     30.85 o 
   4   8   9     1940.06     1904.15     27.57 o 
   5   8   9        7.65        6.72      6.30 o 
   6   8   9      415.52      384.59     14.41 o 
   7   8   9      376.80      362.59     22.34 o 
   8   8   9      288.87      351.86     18.07 o 
   9   8   9     1869.74     1985.28     37.74 o 
  10   8   9       51.48       75.99     18.81 o 
  11   8   9      850.26      917.30     29.80 o 
  12   8   9      284.04      268.73     17.67 o 
  13   8   9      259.44      234.77     21.46 o 
  14   8   9     1094.49     1205.31     58.76 o 
  -9   9   9       15.49       39.26     16.83 o 
  -8   9   9      670.68      737.84     49.84 o 
  -7   9   9       10.31       18.15      9.63 o 
  -6   9   9       78.73       33.28      9.77 o 
  -5   9   9      336.96      359.61     18.18 o 
  -4   9   9      224.69      231.48     13.04 o 
  -3   9   9      608.96      624.57     17.22 o 
  -2   9   9      333.86      329.58     19.64 o 
  -1   9   9      484.91      481.88     34.16 o 
   0   9   9     1857.79     1882.69     40.30 o 
   1   9   9        7.03        4.45     14.02 o 
   2   9   9     1605.38     1489.86     14.09 o 
   3   9   9      265.31      257.74     12.18 o 
   4   9   9      680.19      726.13     18.03 o 
   5   9   9      598.93      600.42     17.15 o 
   6   9   9       66.86       58.62      9.62 o 
   7   9   9      169.86      157.86     12.42 o 
   8   9   9     1695.52     1718.60     30.54 o 
   9   9   9      154.60      161.84     13.76 o 
  10   9   9       66.95       61.50     11.99 o 
  11   9   9      133.52      121.76     14.30 o 
  12   9   9       26.21       18.83     10.90 o 
  13   9   9      228.34      228.50     18.84 o 
  -8  10   9        1.16       -0.75      8.91 o 
  -7  10   9      122.67      138.66     17.82 o 
  -6  10   9      550.17      590.27     31.20 o 
  -5  10   9       71.05       62.59     10.88 o 
  -4  10   9      953.77      979.51     26.54 o 
  -3  10   9      779.14      752.36     19.69 o 
  -2  10   9      666.36      692.37     18.35 o 
  -1  10   9      104.45       87.28     15.01 o 
   0  10   9       38.56        8.74     10.23 o 
   1  10   9      626.21      532.58     23.77 o 
   2  10   9     2788.42     2621.74     38.58 o 
   3  10   9      371.55      377.41      7.45 o 
   4  10   9     1241.44     1149.96     13.22 o 
   5  10   9      273.15      295.87     14.18 o 
   6  10   9       89.67       81.32     12.99 o 
   7  10   9       17.00       21.46      9.04 o 
   8  10   9      244.42      236.95     18.07 o 
   9  10   9      641.36      685.63     22.06 o 
  10  10   9      279.44      274.39     17.38 o 
  11  10   9       39.07       57.32     12.88 o 
  12  10   9        2.04       -4.13      9.33 o 
  -7  11   9      115.31      113.38     17.69 o 
  -6  11   9       26.24       37.36     14.01 o 
  -5  11   9      157.74      158.32     22.10 o 
  -4  11   9       82.92      109.64     12.57 o 
  -3  11   9       10.30        5.87      7.56 o 
  -2  11   9      507.46      515.29     22.36 o 
  -1  11   9      174.93      165.49     18.48 o 
   0  11   9      496.58      515.37     25.25 o 
   1  11   9      176.95      166.97     17.49 o 
   2  11   9     1137.11     1106.74     34.17 o 
   3  11   9      505.80      437.77     15.53 o 
   4  11   9       51.45       59.25      4.09 o 
   5  11   9      652.42      685.27     11.26 o 
   6  11   9      177.13      191.09     12.26 o 
   7  11   9      108.26       99.87      9.86 o 
   8  11   9        3.17       -2.21     14.11 o 
   9  11   9      176.50      132.53     14.80 o 
  10  11   9      264.00      269.98     18.20 o 
  11  11   9       92.37      103.29     15.04 o 
  12  11   9      408.05      436.25     28.46 o 
  -7  12   9      218.14      276.22     20.03 o 
  -6  12   9      391.20      349.66     43.31 o 
  -5  12   9      190.05      196.45     20.04 o 
  -4  12   9      704.29      658.49     25.62 o 
  -3  12   9      530.29      579.58     44.64 o 
  -2  12   9      132.53      111.62     12.45 o 
  -1  12   9     1248.63     1255.83     57.95 o 
   0  12   9       40.28       37.94     15.34 o 
   1  12   9     1562.83     1667.06     43.43 o 
   2  12   9      419.34      367.82     24.42 o 
   3  12   9      882.76      869.72     24.97 o 
   4  12   9      586.42      542.31     14.32 o 
   5  12   9      752.99      746.32     17.70 o 
   6  12   9       12.41       13.09      7.41 o 
   7  12   9      314.86      340.73     10.72 o 
   8  12   9        3.00        3.61      6.47 o 
   9  12   9       34.18       21.45      7.35 o 
  10  12   9      100.89      104.58     10.02 o 
  11  12   9      114.22       94.42     11.42 o 
  -5  13   9      491.21      537.44     28.12 o 
  -4  13   9        2.47       18.34     10.52 o 
  -3  13   9      308.78      283.59     20.06 o 
  -2  13   9      398.79      407.13     29.54 o 
  -1  13   9        8.60       14.35     13.53 o 
   0  13   9     1155.35     1082.40     38.79 o 
   3  13   9      444.04      325.98     29.12 o 
   4  13   9       64.31       53.47      6.50 o 
   5  13   9      121.29      118.19      6.21 o 
   6  13   9      128.39      157.00      8.69 o 
   7  13   9       13.95       12.81      5.43 o 
   8  13   9       13.00       24.15      6.60 o 
   9  13   9       24.23       23.89      7.28 o 
  10  13   9       57.97       56.32      9.18 o 
  -4  14   9        3.90        1.14      9.16 o 
  -3  14   9      108.88       95.08     14.00 o 
  -2  14   9      269.94      277.40     17.62 o 
  -1  14   9      328.11      359.54     28.55 o 
   0  14   9      167.37      181.49     23.10 o 
   1  14   9     1284.51     1337.17     44.57 o 
   2  14   9       29.11       38.27     16.17 o 
   3  14   9       10.84        6.76      2.80 o 
   4  14   9       36.45       19.96     10.23 o 
   5  14   9       55.93       43.76      7.29 o 
   6  14   9     1715.79     1468.51     62.62 o 
   7  14   9       34.15       36.83      8.98 o 
   8  14   9      970.19      835.92     25.50 o 
  -2  15   9       36.93       31.05     11.77 o 
  -1  15   9       13.80       -7.59     14.85 o 
   0  15   9      909.31      949.02     61.23 o 
   1  15   9       82.45       81.67     20.95 o 
   2  15   9       59.20       87.11     20.46 o 
   3  15   9      229.25      255.41     25.90 o 
   4  15   9     1222.19     1503.25    150.63 o 
   5  15   9      983.82     1226.99     40.87 o 
   6  15   9      331.65      313.95     14.61 o 
  -1 -12  10       90.50      128.03     21.45 o 
   0 -12  10       35.65       57.91     27.39 o 
   1 -12  10       88.15       91.89     18.15 o 
   2 -12  10       19.19       11.38     12.54 o 
   3 -12  10        1.65        1.48      9.90 o 
   4 -12  10      461.69      473.25     39.27 o 
   5 -12  10       27.98       20.29     13.03 o 
   6 -12  10      101.34       -2.31     10.23 o 
  -3 -11  10        4.83       -1.53      8.72 o 
  -2 -11  10        5.10       14.93      9.62 o 
  -1 -11  10      560.35      546.22     29.37 o 
   0 -11  10      355.18      374.06     25.25 o 
   1 -11  10        2.33        6.43     11.22 o 
   2 -11  10       27.07       16.17     19.47 o 
   3 -11  10       98.20      116.31     16.50 o 
   4 -11  10        0.47        4.29     10.06 o 
   5 -11  10      191.66      216.80     19.30 o 
   6 -11  10      444.01      427.05     36.14 o 
   7 -11  10        2.19        6.93     10.56 o 
   8 -11  10       56.49       -2.47      9.90 o 
  -4 -10  10       69.55       69.85     12.76 o 
  -3 -10  10      102.13       93.61     13.14 o 
  -2 -10  10      465.11      487.37     22.61 o 
  -1 -10  10        4.85       18.81     12.87 o 
   0 -10  10      111.96      144.69     18.15 o 
   1 -10  10      417.64      449.65     24.09 o 
   2 -10  10      282.56      283.80     19.80 o 
   3 -10  10      181.73      194.03     18.31 o 
   4 -10  10     1664.76     1668.38     56.31 o 
   5 -10  10      316.74      347.82     21.12 o 
   6 -10  10      100.73       79.63      5.38 o 
   7 -10  10      168.94      163.07      6.39 o 
   8 -10  10      209.61      201.71      6.10 o 
   9 -10  10       84.46       72.39     11.88 o 
  10 -10  10       19.52        7.84     10.89 o 
  -5  -9  10      401.70      382.15     27.06 o 
  -4  -9  10      100.24       73.75     17.49 o 
  -3  -9  10     2149.77     2299.10     39.10 o 
  -2  -9  10      106.47      136.52     12.64 o 
  -1  -9  10      470.99      468.72     18.40 o 
   0  -9  10     1333.77     1297.15     35.99 o 
   1  -9  10      180.61      162.52     26.89 o 
   2  -9  10     1126.00     1147.79     32.03 o 
   3  -9  10     2269.82     2365.78     49.23 o 
   4  -9  10      434.89      444.05     21.78 o 
   5  -9  10     2113.92     2136.12     46.08 o 
   6  -9  10       34.58       22.53      4.02 o 
   7  -9  10      482.74      437.92     10.35 o 
   8  -9  10       70.41       73.21      5.82 o 
   9  -9  10        3.38        7.55      4.82 o 
  10  -9  10      595.54      622.91     23.43 o 
  11  -9  10      647.66      630.73     19.97 o 
  -5  -8  10       14.09        5.32      3.03 o 
  -4  -8  10      583.04      601.19     20.28 o 
  -3  -8  10       76.42       88.83     11.48 o 
  -2  -8  10     2022.05     2157.56     34.44 o 
  -1  -8  10     1004.39     1019.48     22.23 o 
   0  -8  10       27.91       47.68     12.54 o 
   1  -8  10      445.44      424.75     20.96 o 
   2  -8  10     1151.76     1183.17     30.87 o 
   3  -8  10      104.32      120.77     14.02 o 
   4  -8  10      545.35      648.89     23.10 o 
   5  -8  10       48.52       65.33     19.96 o 
   6  -8  10     1470.76     1430.42     12.11 o 
   7  -8  10      136.87      132.08      5.65 o 
   8  -8  10     1542.60     1586.87     24.48 o 
   9  -8  10     1871.47     1730.76     50.78 o 
  10  -8  10     1342.08     1206.46     20.35 o 
  11  -8  10      120.25      120.62      7.91 o 
  12  -8  10       51.84       63.58      7.81 o 
  -7  -7  10       69.92       50.31      8.25 o 
  -6  -7  10      122.91      152.03      8.19 o 
  -5  -7  10       46.53       65.50      4.14 o 
  -4  -7  10       95.55       92.98      5.56 o 
  -3  -7  10     2467.91     2597.07     43.05 o 
  -2  -7  10      120.69      144.23     11.31 o 
  -1  -7  10      865.34      935.13     34.17 o 
   0  -7  10       76.27       70.28     12.37 o 
   1  -7  10      325.24      325.72     17.82 o 
   2  -7  10      413.49      459.24     19.31 o 
   3  -7  10       16.76        3.63      7.59 o 
   4  -7  10       12.84        8.08      8.08 o 
   5  -7  10      132.21      148.88      1.87 o 
   6  -7  10      391.64      443.67      8.75 o 
   7  -7  10      156.06      143.05     11.63 o 
   8  -7  10      110.32      115.06      4.98 o 
   9  -7  10       28.05       48.92     11.38 o 
  10  -7  10     4864.65     4788.01     53.87 o 
  11  -7  10      760.12      701.65     21.37 o 
  12  -7  10      210.86      191.47     30.03 o 
  13  -7  10       87.11       78.36     10.74 o 
  -8  -6  10       22.11       13.84      4.73 o 
  -7  -6  10       87.18       73.14      9.57 o 
  -6  -6  10      405.70      394.13      8.86 o 
  -5  -6  10      426.63      471.72     11.72 o 
  -4  -6  10     3088.46     2926.44     38.67 o 
  -3  -6  10      103.42      114.10      4.20 o 
  -2  -6  10        2.72        0.18      5.84 o 
  -1  -6  10     3730.45     4069.94     69.70 o 
   0  -6  10       50.57       65.17     18.15 o 
   1  -6  10        5.22        5.28      7.59 o 
   2  -6  10      125.31      111.86     12.04 o 
   3  -6  10      597.61      570.54     19.47 o 
   4  -6  10      274.17      343.54     16.83 o 
   5  -6  10      106.46       86.13      2.42 o 
   6  -6  10      468.87      499.70     11.74 o 
   7  -6  10       98.91       82.55     10.39 o 
   8  -6  10      606.18      620.44     17.58 o 
   9  -6  10     1838.54     1844.68     21.15 o 
  10  -6  10      108.35       87.23      6.72 o 
  11  -6  10      809.72      772.55     17.68 o 
  12  -6  10      100.88      107.40     10.74 o 
  13  -6  10       72.11       68.55      8.79 o 
  -8  -5  10      119.89      118.59     10.22 o 
  -7  -5  10      514.47      605.70     17.29 o 
  -6  -5  10       52.26       42.60      4.30 o 
  -5  -5  10     3190.93     3260.08     27.18 o 
  -4  -5  10      739.74      786.92     21.46 o 
  -3  -5  10     3270.85     3125.73     31.02 o 
  -2  -5  10      559.61      532.36      7.67 o 
  -1  -5  10      654.24      680.00     21.46 o 
   0  -5  10     3050.59     2992.12     50.25 o 
   1  -5  10      521.06      544.44     18.81 o 
   2  -5  10      374.94      398.19     16.50 o 
   3  -5  10      364.98      356.93     15.84 o 
   4  -5  10       22.80       21.28      8.08 o 
   5  -5  10     1117.60     1090.34      8.27 o 
   6  -5  10        1.63        0.68      1.83 o 
   7  -5  10       16.59       15.85      2.81 o 
   8  -5  10        9.12        9.06      4.04 o 
   9  -5  10       11.97       15.03      4.16 o 
  10  -5  10       13.51        9.68      4.55 o 
  11  -5  10      171.99      200.25      9.16 o 
  12  -5  10      108.85       69.21      9.79 o 
  13  -5  10      130.41      101.25     11.87 o 
  14  -5  10      166.56      143.64     11.64 o 
  -9  -4  10       27.71       22.97      7.51 o 
  -8  -4  10        3.03        4.75      4.94 o 
  -7  -4  10       95.28      106.97      7.26 o 
  -6  -4  10        5.46       18.33      3.91 o 
  -5  -4  10      284.91      299.18      8.71 o 
  -4  -4  10      675.73      710.40     10.48 o 
  -3  -4  10      732.21      714.87     11.99 o 
  -2  -4  10     2105.25     1949.90     34.54 o 
  -1  -4  10        7.07        6.27      5.02 o 
   0  -4  10       24.16       38.93      8.41 o 
   1  -4  10     2575.29     2707.27     43.63 o 
   2  -4  10      413.42      360.74     14.85 o 
   3  -4  10      245.81      224.08     12.71 o 
   4  -4  10     1668.33     1581.23     17.75 o 
   5  -4  10      419.83      363.32      6.51 o 
   6  -4  10      841.91      927.56     29.05 o 
   7  -4  10      176.97      182.70      5.81 o 
   8  -4  10      739.36      712.66     10.48 o 
   9  -4  10       42.21       56.85      8.25 o 
  10  -4  10      116.26      141.14     13.78 o 
  11  -4  10      342.26      387.40     11.49 o 
  12  -4  10       76.77       70.14      9.39 o 
  13  -4  10       16.46       14.56     12.37 o 
  14  -4  10      378.26      360.08     17.81 o 
  -9  -3  10       50.92       44.26     17.18 o 
  -8  -3  10      427.87      446.13     12.07 o 
  -7  -3  10      499.32      515.63     11.46 o 
  -6  -3  10       43.18       30.38      4.33 o 
  -5  -3  10     1043.43      952.96     19.73 o 
  -4  -3  10      715.80      796.09     19.40 o 
  -3  -3  10       15.46       14.23      4.23 o 
  -2  -3  10       83.17       86.05      2.56 o 
  -1  -3  10      168.01      169.58      2.64 o 
   0  -3  10      228.85      202.50      5.28 o 
   1  -3  10       92.10      110.38      9.57 o 
   2  -3  10       10.38        5.61      5.77 o 
   3  -3  10       96.09       91.47      3.55 o 
   4  -3  10      521.82      441.80      6.38 o 
   5  -3  10     1081.17     1127.40     11.64 o 
   6  -3  10     1044.55     1116.01     12.43 o 
   7  -3  10      324.54      316.86      8.83 o 
   8  -3  10     1391.86     1360.02     20.39 o 
   9  -3  10       54.05       58.46      5.59 o 
  10  -3  10     1486.05     1403.26     19.55 o 
  11  -3  10        1.30        0.57      6.93 o 
  12  -3  10       14.71       12.70      9.73 o 
  13  -3  10       56.09       56.85      8.83 o 
  14  -3  10      699.24      672.66     19.40 o 
  15  -3  10       31.36       15.62     16.66 o 
  -9  -2  10      520.12      555.69     16.24 o 
  -8  -2  10       73.48       80.54      6.74 o 
  -7  -2  10      266.72      278.76      8.89 o 
  -6  -2  10     6442.23     6481.22     92.14 o 
  -5  -2  10      324.42      401.65     11.33 o 
  -4  -2  10      688.79      710.24     10.13 o 
  -3  -2  10     1291.46     1189.90     13.04 o 
  -2  -2  10     1809.13     1793.44     12.66 o 
  -1  -2  10     2509.41     2555.34     16.54 o 
   0  -2  10      108.50       97.70      2.96 o 
   1  -2  10      386.61      469.93      6.86 o 
   2  -2  10      598.97      548.37      6.17 o 
   3  -2  10     1233.47     1177.48      9.36 o 
   4  -2  10     1609.72     1540.24     11.13 o 
   5  -2  10      236.96      247.66      6.77 o 
   6  -2  10     1400.80     1332.70     13.46 o 
   7  -2  10     1077.88     1060.04     12.69 o 
   8  -2  10      196.94      247.01      8.88 o 
   9  -2  10      658.23      628.11     11.70 o 
  10  -2  10      366.91      323.45     12.41 o 
  11  -2  10      116.39      151.49      9.25 o 
  12  -2  10      212.60      227.02     13.53 o 
  13  -2  10      705.35      819.00     22.41 o 
  14  -2  10     1041.56      948.70     76.84 o 
 -10  -1  10      441.52      413.14     12.74 o 
  -9  -1  10       39.32       10.99      5.43 o 
  -8  -1  10     2387.90     2443.39     26.90 o 
  -7  -1  10      243.35      233.15     18.48 o 
  -6  -1  10     3457.47     3559.96     44.13 o 
  -5  -1  10     3774.48     3713.78     42.45 o 
  -4  -1  10      588.49      541.52      9.34 o 
  -3  -1  10      923.18      928.60     10.56 o 
  -2  -1  10      208.66      227.29      4.16 o 
  -1  -1  10     1602.87     1598.86     11.12 o 
   0  -1  10     3749.46     3589.90     24.91 o 
   1  -1  10      322.74      281.53      4.12 o 
   2  -1  10     1220.47     1126.70     11.20 o 
   3  -1  10     1335.86     1412.14     15.62 o 
   4  -1  10       94.82      135.47      4.52 o 
   5  -1  10      476.11      383.72      6.35 o 
   6  -1  10       60.68       87.83      4.48 o 
   7  -1  10      976.63     1010.60     19.56 o 
   8  -1  10      383.05      348.73      8.71 o 
   9  -1  10      649.73      665.62     12.69 o 
  10  -1  10      692.78      722.46     16.69 o 
  11  -1  10      214.12      233.61     10.41 o 
  12  -1  10      405.60      452.27     14.50 o 
  13  -1  10     1618.38     1677.51     42.52 o 
  14  -1  10      119.08      174.31     28.05 o 
  15  -1  10      414.27      438.19     18.67 o 
 -10   0  10      478.46      414.71     24.59 o 
  -9   0  10      319.53      350.13     13.59 o 
  -8   0  10       44.41       41.73      7.64 o 
  -7   0  10     2727.36     2654.07     37.19 o 
  -6   0  10      791.36      728.39     14.29 o 
  -5   0  10      310.24      269.26     12.87 o 
  -4   0  10      682.94      750.65     11.83 o 
  -3   0  10      461.73      492.15      8.54 o 
  -2   0  10      838.83      924.43     11.27 o 
  -1   0  10     4186.80     4331.46     27.90 o 
   0   0  10      663.87      778.28      7.33 o 
   1   0  10     1215.72     1191.10     17.34 o 
   2   0  10      438.63      532.08     12.21 o 
   3   0  10      173.83      190.81      6.01 o 
   4   0  10     6413.64     6706.60     61.16 o 
   5   0  10      425.52      534.18     14.44 o 
   6   0  10      230.48      232.40     10.02 o 
   7   0  10       70.41       80.72      5.47 o 
   8   0  10      871.74      969.37     14.49 o 
   9   0  10     1090.61     1075.78     19.63 o 
  10   0  10       76.57       77.67      8.17 o 
  11   0  10      198.61      171.31     10.15 o 
  12   0  10     2004.69     1939.27     40.66 o 
  13   0  10     1072.24     1047.69     27.24 o 
  14   0  10      405.38      459.23     18.73 o 
  15   0  10       34.96       22.06     10.10 o 
 -10   1  10      138.94      120.79     18.97 o 
  -9   1  10       94.82      124.22     10.05 o 
  -8   1  10      363.59      350.55     12.33 o 
  -7   1  10      146.32      123.01      8.38 o 
  -6   1  10      255.32      286.33      9.48 o 
  -5   1  10      420.08      516.59     12.67 o 
  -4   1  10       19.67       23.36      4.43 o 
  -3   1  10        7.27        8.48      2.88 o 
  -2   1  10      394.87      428.50      5.58 o 
  -1   1  10      914.29      950.75      9.28 o 
   0   1  10      893.79      996.93     15.66 o 
   1   1  10      116.93       85.20      9.07 o 
   2   1  10     4189.74     4173.73     44.83 o 
   3   1  10      142.56      152.62      7.09 o 
   4   1  10       30.80       23.73      3.56 o 
   5   1  10      580.20      570.27      9.10 o 
   6   1  10      104.25      157.08      6.53 o 
   7   1  10      840.63      901.43     15.75 o 
   8   1  10      773.07      855.81     17.15 o 
   9   1  10      830.71      917.85     20.30 o 
  10   1  10      811.78      698.95     21.87 o 
  11   1  10      346.07      320.75     12.85 o 
  12   1  10     2327.42     2290.51     48.48 o 
  13   1  10     1095.95     1144.58     28.47 o 
  14   1  10      270.51      263.87     16.07 o 
  15   1  10      560.03      602.65     33.50 o 
 -10   2  10       81.69       88.46     19.22 o 
  -9   2  10      246.64      223.12     11.53 o 
  -8   2  10     1010.25     1016.84     19.08 o 
  -7   2  10      146.43      130.26     11.88 o 
  -6   2  10      483.36      497.42     18.73 o 
  -5   2  10      145.37      159.46      9.16 o 
  -4   2  10     1544.11     1601.70     33.94 o 
  -3   2  10        1.97        5.34      2.56 o 
  -2   2  10     2713.33     2837.28     24.41 o 
  -1   2  10      677.58      659.74     12.14 o 
   0   2  10       27.59       47.94      4.70 o 
   1   2  10     1602.27     1476.06     20.32 o 
   2   2  10        4.34       11.43      2.55 o 
   3   2  10     5413.90     5333.25     47.81 o 
   4   2  10       33.13       38.27      4.95 o 
   5   2  10      136.35      189.36      6.82 o 
   6   2  10        6.40        9.52      4.26 o 
   7   2  10       13.65       25.69      8.69 o 
   8   2  10     2281.13     2454.48     37.01 o 
   9   2  10      765.30      879.80     21.79 o 
  10   2  10      407.99      436.42     16.51 o 
  11   2  10     2433.72     2597.86     93.51 o 
  12   2  10      274.10      298.66     14.26 o 
  13   2  10      539.06      645.81     40.18 o 
  14   2  10      208.89      232.47     15.78 o 
  15   2  10       32.60       23.15     11.08 o 
 -10   3  10      558.81      672.74     22.69 o 
  -9   3  10       15.64       25.50      6.99 o 
  -8   3  10     1111.11     1161.51     20.07 o 
  -7   3  10      516.67      431.69     14.25 o 
  -6   3  10      341.02      325.06     11.55 o 
  -5   3  10      289.40      319.51      9.39 o 
  -4   3  10      590.67      550.99     32.76 o 
  -3   3  10        5.64       10.97      2.64 o 
  -2   3  10       17.49       22.77      2.52 o 
  -1   3  10      860.44      954.73     10.68 o 
   0   3  10      535.09      532.30      8.91 o 
   1   3  10       19.11       25.97      3.35 o 
   2   3  10       70.41       90.81      6.24 o 
   3   3  10      718.82      642.58     10.68 o 
   4   3  10      143.42      220.46      7.35 o 
   5   3  10     3090.15     3131.97     32.16 o 
   6   3  10       26.53       40.02      5.83 o 
   7   3  10      471.26      434.59     13.48 o 
   8   3  10      396.01      427.62     12.24 o 
   9   3  10      662.12      691.50     18.62 o 
  10   3  10     1691.67     1565.80     45.17 o 
  11   3  10     1307.13     1353.65     35.71 o 
  12   3  10      531.89      577.88     18.43 o 
  13   3  10      645.42      654.26     20.74 o 
  14   3  10        5.24       10.84      9.04 o 
  15   3  10       45.98       46.11     14.02 o 
 -10   4  10       64.96       72.10     11.78 o 
  -9   4  10      567.75      551.05     14.81 o 
  -8   4  10      910.90      959.57     22.94 o 
  -7   4  10      273.93      255.16     11.89 o 
  -6   4  10     1150.94     1181.53     17.00 o 
  -5   4  10       50.69       32.68      5.36 o 
  -4   4  10      328.23      395.29      8.75 o 
  -3   4  10      271.24      318.03      8.30 o 
  -2   4  10       36.71       50.05      4.34 o 
  -1   4  10       86.64       75.80      3.54 o 
   0   4  10      900.95      878.48     11.16 o 
   1   4  10      939.33     1025.81     15.44 o 
   2   4  10      549.78      651.27      8.41 o 
   3   4  10     3246.06     3133.61     32.28 o 
   4   4  10      902.58      992.10     28.73 o 
   5   4  10      233.54      289.42      9.39 o 
   6   4  10      467.75      510.26     12.08 o 
   7   4  10      132.83      115.66      8.40 o 
   8   4  10      718.02      679.58     15.63 o 
   9   4  10       79.26       78.99      9.09 o 
  10   4  10     1258.79     1432.01     25.22 o 
  11   4  10       43.60       28.81     12.62 o 
  12   4  10      197.18      237.84     14.60 o 
  13   4  10      457.79      498.74     29.72 o 
  14   4  10      119.68       89.81     13.34 o 
  15   4  10        7.48        1.15      8.24 o 
 -10   5  10      213.08      270.96     68.97 o 
  -9   5  10       11.65       11.93     13.78 o 
  -8   5  10      172.80      170.70      8.54 o 
  -7   5  10       53.89       48.19      5.86 o 
  -6   5  10       82.21       85.52      9.40 o 
  -5   5  10        6.21        9.35      4.87 o 
  -4   5  10      828.03      826.78     10.35 o 
  -3   5  10     5909.30     5983.05     68.13 o 
  -2   5  10      549.58      563.45     26.32 o 
  -1   5  10      995.98      973.49     13.65 o 
   0   5  10     5214.71     5443.84     88.03 o 
   1   5  10      216.36      224.04     11.88 o 
   2   5  10     2331.52     2325.04     19.80 o 
   3   5  10      196.33      191.55      8.34 o 
   4   5  10     1562.54     1676.94     22.02 o 
   5   5  10     4209.88     4415.27     64.55 o 
   6   5  10      261.30      257.15     10.32 o 
   7   5  10     1361.41     1376.99     21.89 o 
   8   5  10       55.26       60.28     13.46 o 
   9   5  10      391.05      432.69     17.76 o 
  10   5  10     1919.05     2006.97    101.49 o 
  11   5  10       82.75       79.52     10.95 o 
  12   5  10     1637.99     1553.65     54.08 o 
  13   5  10      469.13      486.92     25.49 o 
  14   5  10       21.52       27.50     11.35 o 
  15   5  10      229.54      296.38     23.92 o 
  -9   6  10       43.24       49.01     12.95 o 
  -8   6  10        3.90       -1.39     10.64 o 
  -7   6  10      422.16      404.43     14.52 o 
  -6   6  10       39.23       43.10      4.56 o 
  -5   6  10     1650.55     1716.22     21.31 o 
  -4   6  10       11.47       37.56      4.58 o 
  -3   6  10      292.11      316.46     11.30 o 
  -2   6  10     2549.87     2577.71     31.42 o 
  -1   6  10      642.37      606.15     13.29 o 
   0   6  10       76.69       79.87      6.35 o 
   1   6  10     1542.74     1556.64     16.16 o 
   2   6  10      173.09      145.77      3.81 o 
   3   6  10     1612.54     1556.27     24.84 o 
   4   6  10     1956.28     2001.91     25.99 o 
   5   6  10     1338.87     1240.81     20.20 o 
   6   6  10     2031.76     2206.13     29.30 o 
   7   6  10      628.34      647.30     16.05 o 
   8   6  10       69.86       91.12     12.79 o 
   9   6  10      312.48      303.44     14.05 o 
  10   6  10      519.05      507.78     17.44 o 
  11   6  10      200.18      227.20     14.73 o 
  12   6  10       72.18       65.49     11.88 o 
  13   6  10      355.70      314.08     42.08 o 
  14   6  10      340.37      363.99     23.93 o 
  -9   7  10        3.98        9.29      7.59 o 
  -8   7  10      348.56      271.07     37.95 o 
  -7   7  10      161.12      172.85     23.68 o 
  -6   7  10      461.24      403.25      8.91 o 
  -5   7  10     1609.97     1633.89     45.04 o 
  -4   7  10        1.37        2.46      6.56 o 
  -3   7  10      834.30      920.36     18.66 o 
  -2   7  10      447.08      514.25     13.88 o 
  -1   7  10      260.20      283.48     16.17 o 
   0   7  10      168.74      140.40     11.71 o 
   1   7  10      163.56      151.22     12.04 o 
   2   7  10       46.18       40.75      2.47 o 
   3   7  10      287.39      299.51     11.26 o 
   4   7  10     3402.58     3509.90    100.71 o 
   5   7  10      458.67      433.55     13.71 o 
   6   7  10      136.04      128.63     10.15 o 
   7   7  10       22.39       15.94     11.55 o 
   8   7  10       12.06       10.41      7.17 o 
   9   7  10      170.61      161.81     12.59 o 
  10   7  10     1129.29     1166.24     41.19 o 
  11   7  10       18.20       28.16     12.38 o 
  12   7  10      265.81      283.78     34.65 o 
  13   7  10       59.82       51.49     12.83 o 
  14   7  10      130.14      131.01     26.15 o 
  -9   8  10       21.40       15.18     14.35 o 
  -8   8  10      158.46      194.68     21.78 o 
  -7   8  10     1313.55     1213.50    133.55 o 
  -6   8  10      118.90      130.90     18.48 o 
  -5   8  10       14.12       21.84      8.67 o 
  -4   8  10     2839.63     2776.13     39.17 o 
  -3   8  10       67.53       83.90      9.72 o 
  -2   8  10     1604.74     1583.62     25.49 o 
  -1   8  10     3221.24     3180.07     57.70 o 
   0   8  10        8.09        2.47      7.92 o 
   1   8  10      937.84      826.25     19.07 o 
   2   8  10       17.61       11.01      1.61 o 
   3   8  10      404.77      408.50     13.59 o 
   4   8  10     1931.14     1859.77     28.03 o 
   5   8  10      203.01      193.38     11.72 o 
   6   8  10     1637.79     1584.95     26.56 o 
   7   8  10      442.15      450.40     15.98 o 
   8   8  10      329.51      340.01     15.46 o 
   9   8  10      219.18      221.95     16.94 o 
  10   8  10      149.05      140.83     13.82 o 
  11   8  10     1046.79     1078.81     44.98 o 
  12   8  10      109.44      127.50     14.92 o 
  13   8  10      275.20      287.26     19.60 o 
  -8   9  10      389.92      417.21     21.02 o 
  -7   9  10       11.75       11.72      9.63 o 
  -6   9  10      172.85      239.42     15.36 o 
  -5   9  10      114.21      129.27     13.45 o 
  -4   9  10      363.79      374.99     25.25 o 
  -3   9  10     2293.79     2355.78     35.68 o 
  -2   9  10      602.00      720.69     29.62 o 
  -1   9  10       14.70        9.07     10.06 o 
   0   9  10      782.22      623.25     37.30 o 
   1   9  10      112.30      144.86     24.91 o 
   2   9  10      986.81     1052.67     10.70 o 
   3   9  10     3184.82     3219.36     41.96 o 
   4   9  10       62.59       41.41      8.92 o 
   5   9  10     3654.63     3817.22     48.87 o 
   6   9  10       37.26       24.28      8.45 o 
   7   9  10       70.76       91.97     13.49 o 
   8   9  10      146.10      134.67     13.06 o 
   9   9  10      108.65      116.16     13.23 o 
  10   9  10      373.30      380.84     18.67 o 
  11   9  10       16.49        7.12      9.27 o 
  12   9  10      378.72      378.17     20.70 o 
  13   9  10      129.74      159.81     27.51 o 
  -7  10  10      336.28      366.02     24.32 o 
  -6  10  10      291.92      268.07     32.01 o 
  -5  10  10        8.92        8.14     14.52 o 
  -4  10  10      372.58      423.22     17.24 o 
  -3  10  10       16.78       -0.97      6.29 o 
  -2  10  10       18.22       15.40      7.80 o 
  -1  10  10     1060.86     1125.00     34.67 o 
   0  10  10        4.82        4.45      9.73 o 
   1  10  10      916.73      852.57     29.22 o 
   2  10  10      683.16      748.97     28.72 o 
   3  10  10     3824.01     3829.22     50.93 o 
   4  10  10      221.07      272.28     25.57 o 
   5  10  10      133.62      163.51     12.89 o 
   6  10  10       26.07       30.93      9.27 o 
   7  10  10      390.31      376.70     17.15 o 
   8  10  10      111.89      105.27     13.06 o 
   9  10  10      107.67       97.60     13.03 o 
  10  10  10      515.19      431.68     33.25 o 
  11  10  10      213.72      222.74     23.59 o 
  12  10  10      266.90      264.20     34.57 o 
  -7  11  10        2.43        2.04      8.71 o 
  -6  11  10       33.04       46.77     15.07 o 
  -5  11  10      584.33      532.21     21.66 o 
  -4  11  10      654.16      707.61     30.70 o 
  -3  11  10      228.42      201.12     14.09 o 
  -2  11  10       29.80       34.06     20.62 o 
  -1  11  10       27.16       42.89     15.18 o 
   0  11  10       99.99       91.40     16.66 o 
   1  11  10       21.58       23.76     12.87 o 
   2  11  10     1602.60     1674.40     43.59 o 
   3  11  10       18.87       11.30      3.09 o 
   4  11  10      121.08      106.97      6.31 o 
   5  11  10      292.91      265.47      9.96 o 
   6  11  10      140.91      119.98     13.18 o 
   7  11  10      957.41      952.92     30.00 o 
   8  11  10      146.26      136.70     14.52 o 
   9  11  10      192.10      201.88     16.32 o 
  10  11  10       47.65       52.13     13.10 o 
  11  11  10       40.19       47.16     16.09 o 
  -6  12  10      129.63      145.18     20.69 o 
  -5  12  10      290.59      352.06     19.97 o 
  -4  12  10      470.88      499.20     23.43 o 
  -3  12  10       34.79       23.64     16.58 o 
  -2  12  10      242.42      210.75     15.18 o 
  -1  12  10      237.22      262.51     23.10 o 
   0  12  10       30.49       29.70     23.92 o 
   1  12  10        7.54       -1.48     10.06 o 
   2  12  10      867.39      883.70     34.33 o 
   3  12  10      131.14      167.85     14.35 o 
   4  12  10        6.54        8.73      3.85 o 
   5  12  10      673.83      615.42     11.11 o 
   6  12  10      793.74      735.49     13.01 o 
   7  12  10     1422.90     1358.54     22.72 o 
   8  12  10      274.34      272.54     13.97 o 
   9  12  10      177.59      163.71     10.16 o 
  10  12  10      117.08      119.47     12.09 o 
  -5  13  10      709.61      770.81     46.46 o 
  -4  13  10      312.47      330.69     19.52 o 
  -3  13  10       14.39       -0.53      7.47 o 
  -2  13  10      113.52      134.35     14.56 o 
  -1  13  10       15.70       35.14     16.50 o 
   0  13  10     1212.91     1176.68     41.27 o 
   3  13  10       17.42       31.68     15.51 o 
   4  13  10      484.76      449.58     25.69 o 
   5  13  10        8.80       12.37      5.99 o 
   6  13  10       17.52       18.11      6.82 o 
   7  13  10      298.43      267.58     14.05 o 
   8  13  10      133.59      153.54      9.49 o 
   9  13  10      107.23      126.43      9.95 o 
  -3  14  10        0.75      -10.31     10.31 o 
  -2  14  10      190.67      211.69     16.84 o 
  -1  14  10      127.56      127.53     22.44 o 
   0  14  10       50.17       63.19     18.64 o 
   1  14  10      353.18      329.18     28.05 o 
   4  14  10       11.97        6.01      9.39 o 
   5  14  10     1304.38     1184.98     82.60 o 
   6  14  10      897.79      971.52     71.22 o 
   7  14  10      606.83      543.59     24.19 o 
   8  14  10      249.08      264.45     19.65 o 
  -1  15  10      114.59      159.21     25.90 o 
   0  15  10      821.86      632.26     57.27 o 
   1  15  10      220.80      256.07     27.88 o 
   2  15  10        8.16       -2.31     12.87 o 
   5  15  10       82.83      110.70     23.10 o 
   2 -12  11       83.08       87.44     18.48 o 
   3 -12  11       42.47       26.07     23.76 o 
   4 -12  11      242.07      206.41     21.78 o 
   5 -12  11        1.10       -3.63     11.38 o 
  -1 -11  11     1373.36     1456.85     47.87 o 
   0 -11  11      160.88      176.37     22.60 o 
   1 -11  11      459.67      520.78     44.72 o 
   2 -11  11      250.63      245.35     22.60 o 
   3 -11  11      319.19      319.61     23.60 o 
   4 -11  11      201.14      181.98     19.96 o 
   5 -11  11      453.97      410.38     39.11 o 
   6 -11  11       89.56       83.81     16.83 o 
   7 -11  11      874.57      857.07     33.01 o 
   8 -11  11        3.09        3.13     17.16 o 
  -3 -10  11      125.16      112.27     15.17 o 
  -2 -10  11      438.71      441.88     23.44 o 
  -1 -10  11        3.83       15.18     13.86 o 
   0 -10  11      105.11       97.17     17.82 o 
   1 -10  11      746.72      752.57     31.19 o 
   2 -10  11       35.03       41.74     14.35 o 
   3 -10  11      332.54      363.01     35.48 o 
   4 -10  11       90.84      116.15     16.66 o 
   5 -10  11        0.70       16.17     11.88 o 
   6 -10  11       90.74      116.48     16.99 o 
   7 -10  11       44.00       46.69     22.77 o 
   8 -10  11      145.91      129.84     17.98 o 
   9 -10  11        6.50        6.60     11.22 o 
  -4  -9  11        0.77        1.02      7.87 o 
  -3  -9  11     1276.45     1202.50     33.70 o 
  -2  -9  11      147.62      165.35     14.70 o 
  -1  -9  11      272.18      254.59     22.27 o 
   0  -9  11      523.26      501.00     39.60 o 
   1  -9  11        8.83        9.57     11.22 o 
   2  -9  11      392.71      368.30     21.95 o 
   3  -9  11      329.69      291.07     20.96 o 
   4  -9  11      284.06      311.02     20.46 o 
   5  -9  11        7.43       -4.29      9.73 o 
   6  -9  11       28.86       19.14     11.38 o 
   7  -9  11        6.78       11.35      2.32 o 
   8  -9  11        3.48        3.49      5.20 o 
   9  -9  11        9.37       11.05     11.55 o 
  10  -9  11      308.05      301.53     11.24 o 
  11  -9  11       69.00       56.31      8.21 o 
  -5  -8  11       28.13       46.85     16.33 o 
  -4  -8  11      982.91      901.53     34.50 o 
  -3  -8  11      177.12      223.98     15.33 o 
  -2  -8  11     1084.26     1085.73     25.25 o 
  -1  -8  11       22.24       29.86     13.03 o 
   0  -8  11      159.34      189.41     18.31 o 
   1  -8  11     1583.64     1545.52     38.31 o 
   2  -8  11      279.30      279.68     29.87 o 
   3  -8  11      211.71      250.63     28.87 o 
   4  -8  11      402.56      390.42     20.63 o 
   5  -8  11        7.29        9.57     10.06 o 
   6  -8  11      901.29      809.38     25.08 o 
   7  -8  11      174.87      178.73      5.34 o 
   8  -8  11     1306.00     1237.82     27.40 o 
   9  -8  11      359.88      361.67     10.55 o 
  10  -8  11       18.09       14.22      5.30 o 
  11  -8  11      857.75      803.45     15.09 o 
  12  -8  11       53.35       44.66      7.04 o 
  -5  -7  11      397.37      409.55     25.91 o 
  -4  -7  11      176.76       -0.16      1.32 o 
  -3  -7  11      398.68      394.01     16.91 o 
  -2  -7  11      910.91      893.21     21.47 o 
  -1  -7  11      128.74      174.44     12.19 o 
   0  -7  11      702.26      825.86     28.06 o 
   1  -7  11      208.01      208.06     17.16 o 
   2  -7  11     4149.42     4074.42     71.28 o 
   3  -7  11      800.10      776.74     25.91 o 
   4  -7  11      889.58      911.47     27.07 o 
   5  -7  11      118.01       97.01     13.69 o 
   6  -7  11        6.49        3.93      9.57 o 
   7  -7  11      257.00      272.60      6.75 o 
   8  -7  11       73.57       95.78      8.69 o 
   9  -7  11      655.71      653.04     19.97 o 
  10  -7  11     1172.81     1116.92     26.08 o 
  11  -7  11        7.01       14.78      7.26 o 
  12  -7  11      374.98      394.53     12.33 o 
  -7  -6  11      937.38      877.72     21.64 o 
  -6  -6  11       73.88       51.80      6.60 o 
  -5  -6  11      386.42      419.73     12.40 o 
  -4  -6  11     3279.75     3142.78     77.67 o 
  -3  -6  11        0.39       -0.88      3.86 o 
  -2  -6  11       44.17       60.03     11.06 o 
  -1  -6  11      200.03      211.36     11.95 o 
   0  -6  11       19.15       11.71      9.40 o 
   1  -6  11       33.37       56.26     11.71 o 
   2  -6  11       85.66       85.63     12.87 o 
   3  -6  11      388.38      355.11     17.82 o 
   4  -6  11      195.26      140.41     14.02 o 
   5  -6  11      420.51      412.05     19.31 o 
   6  -6  11      144.38      136.50      7.01 o 
   7  -6  11        7.11       10.06      4.63 o 
   8  -6  11       52.79       54.68      4.87 o 
   9  -6  11        3.94        9.57      4.34 o 
  10  -6  11       39.46       31.57      5.36 o 
  11  -6  11      312.59      321.38     10.10 o 
  12  -6  11        0.03        2.12      5.83 o 
  13  -6  11      134.19      103.46      9.55 o 
  -7  -5  11        2.79        8.47      5.41 o 
  -6  -5  11     1375.39     1387.37     20.64 o 
  -5  -5  11     1762.40     1743.48     21.92 o 
  -4  -5  11      101.87       79.34      6.02 o 
  -3  -5  11      856.81      844.19     19.04 o 
  -2  -5  11     2317.17     2232.85     35.51 o 
  -1  -5  11      184.08      213.67     13.12 o 
   0  -5  11      182.88      208.39     15.18 o 
   1  -5  11      759.26      722.61     22.78 o 
   2  -5  11       15.50       15.34      8.58 o 
   3  -5  11      266.30      264.66     15.68 o 
   4  -5  11      514.73      514.56     19.31 o 
   5  -5  11      546.82      520.63      5.96 o 
   6  -5  11      539.36      551.45      8.54 o 
   7  -5  11      206.58      201.81      8.74 o 
   8  -5  11     1587.27     1674.95     29.39 o 
   9  -5  11        9.48        5.89      4.44 o 
  10  -5  11      395.76      420.63     18.81 o 
  11  -5  11       16.66       11.06      5.05 o 
  12  -5  11      528.28      561.42     16.87 o 
  13  -5  11      396.63      374.84     16.13 o 
  14  -5  11      158.93      157.32     11.64 o 
  -8  -4  11        0.71        5.44     10.89 o 
  -7  -4  11      165.72      178.67      9.84 o 
  -6  -4  11       44.45       41.74      8.91 o 
  -5  -4  11      832.87      821.12     16.01 o 
  -4  -4  11     1891.95     1987.25     24.77 o 
  -3  -4  11     1046.53      984.10     14.27 o 
  -2  -4  11      694.93      715.27      7.50 o 
  -1  -4  11        6.07        6.84      5.48 o 
   0  -4  11     1961.04     1904.42     36.67 o 
   1  -4  11     6474.96     6325.10     95.44 o 
   2  -4  11      489.13      459.28     17.49 o 
   3  -4  11     3478.45     3614.71     57.71 o 
   4  -4  11      947.09      876.93     39.21 o 
   5  -4  11       56.88       75.64      3.25 o 
   6  -4  11      436.71      400.19     11.55 o 
   7  -4  11        0.17        2.46      2.64 o 
   8  -4  11     1402.06     1360.93     33.02 o 
   9  -4  11     1115.88     1152.49     42.01 o 
  10  -4  11      934.73      916.18     19.56 o 
  11  -4  11     1047.94     1060.86     20.22 o 
  12  -4  11       52.07       67.04      9.08 o 
  13  -4  11       73.58       77.54     13.53 o 
  14  -4  11      576.50      582.46     21.29 o 
  -8  -3  11      423.10      446.70     28.55 o 
  -7  -3  11      188.37      200.63     12.37 o 
  -6  -3  11     1257.82     1299.20     23.63 o 
  -5  -3  11      426.94      446.45     10.57 o 
  -4  -3  11      312.05      324.55     84.15 o 
  -3  -3  11       82.89       59.23      6.25 o 
  -2  -3  11      453.92      366.90      6.05 o 
  -1  -3  11       65.88       63.95      3.41 o 
   0  -3  11      374.38      341.45      2.52 o 
   1  -3  11      471.94      489.80     16.50 o 
   2  -3  11      135.60      127.04     10.89 o 
   3  -3  11      141.92      151.36      8.74 o 
   4  -3  11     1769.99     1921.38     12.96 o 
   5  -3  11      686.30      673.13      6.29 o 
   6  -3  11      159.29      145.16     12.70 o 
   7  -3  11     1545.16     1602.29     17.92 o 
   8  -3  11     1842.89     1878.29     20.14 o 
   9  -3  11      985.87      980.07     14.45 o 
  10  -3  11       40.23       53.82      9.67 o 
  11  -3  11      244.02      252.74     10.05 o 
  12  -3  11       10.33       13.72      6.18 o 
  13  -3  11        3.92       10.34      8.33 o 
  14  -3  11      647.05      651.63     29.62 o 
  -9  -2  11      709.24      733.94     35.73 o 
  -8  -2  11        8.81        2.42      5.71 o 
  -7  -2  11      841.98     1025.11     22.52 o 
  -6  -2  11       11.69        5.94      4.94 o 
  -5  -2  11     1611.90     1676.66     51.68 o 
  -4  -2  11        4.78        7.24      3.56 o 
  -3  -2  11        5.45       15.69      3.75 o 
  -2  -2  11      811.21      797.51      7.46 o 
  -1  -2  11      107.39      106.05      3.16 o 
   0  -2  11     1784.54     1863.36     14.07 o 
   1  -2  11      602.31      586.35      5.11 o 
   2  -2  11      249.59      329.44      7.76 o 
   3  -2  11      833.96      848.25     15.27 o 
   4  -2  11      338.19      350.79      5.04 o 
   5  -2  11      139.51      128.54      3.66 o 
   6  -2  11      631.60      662.51      8.50 o 
   7  -2  11     1316.74     1392.53     19.63 o 
   8  -2  11      142.44      145.97      6.32 o 
   9  -2  11        9.44       16.29      5.41 o 
  10  -2  11        4.89        6.03      4.74 o 
  11  -2  11      250.72      258.39     12.15 o 
  12  -2  11        4.08        7.77      7.84 o 
  13  -2  11      663.07      596.26     17.06 o 
  14  -2  11      251.32      291.63     14.68 o 
  15  -2  11      124.72      143.54     19.96 o 
  -9  -1  11      273.47      286.74     23.84 o 
  -8  -1  11      306.97      357.78     13.20 o 
  -7  -1  11      176.11      216.76     10.66 o 
  -6  -1  11       10.07        9.18      6.66 o 
  -5  -1  11      147.90      142.22      7.69 o 
  -4  -1  11        6.79        3.06      5.46 o 
  -3  -1  11      281.20      294.09      8.57 o 
  -2  -1  11      337.48      311.02      7.03 o 
  -1  -1  11      350.57      372.03      6.17 o 
   0  -1  11      731.78      709.43      9.61 o 
   1  -1  11      434.98      509.68      5.30 o 
   2  -1  11     6569.07     6567.11     85.30 o 
   3  -1  11      237.86      247.86      4.13 o 
   4  -1  11     4163.51     4197.27     37.42 o 
   5  -1  11      239.17      253.16      6.27 o 
   6  -1  11        7.54        7.71      7.59 o 
   7  -1  11      104.65       86.19      5.10 o 
   8  -1  11       34.53       50.08      5.31 o 
   9  -1  11     4273.94     4494.49     73.45 o 
  10  -1  11     2700.62     2765.20     36.35 o 
  11  -1  11      164.83      187.84      9.93 o 
  12  -1  11        4.52       11.94      6.69 o 
  13  -1  11      203.07      215.65     15.03 o 
  14  -1  11      696.08      676.01     24.09 o 
  15  -1  11      944.05      972.63     34.00 o 
  -9   0  11      251.05      251.64     12.89 o 
  -8   0  11       68.58       74.24     10.48 o 
  -7   0  11     1244.31     1257.83     21.17 o 
  -6   0  11     2040.02     2099.71     27.54 o 
  -5   0  11       84.28       89.25      8.38 o 
  -4   0  11     4720.77     4706.73     39.71 o 
  -3   0  11      241.65      201.64     15.59 o 
  -2   0  11      222.08      203.06      5.14 o 
  -1   0  11       84.86       78.73      6.00 o 
   0   0  11       28.50       28.40      3.08 o 
   1   0  11     2087.54     2083.84     25.86 o 
   2   0  11      460.04      515.20      8.15 o 
   3   0  11     2842.73     2928.64     22.43 o 
   4   0  11     1041.36     1041.79     11.50 o 
   5   0  11        2.48        3.96      2.80 o 
   6   0  11     2075.56     2058.51     23.63 o 
   7   0  11       85.27      117.97      9.60 o 
   8   0  11      785.33      717.64     18.32 o 
   9   0  11      557.59      550.68     12.63 o 
  10   0  11      400.66      405.89     13.70 o 
  11   0  11        5.68       24.92      7.97 o 
  12   0  11        1.10       12.56      6.95 o 
  13   0  11      557.83      582.54     20.71 o 
  14   0  11      131.46      135.18     15.99 o 
  15   0  11      207.86      206.07     15.34 o 
  -9   1  11        1.11        9.38     10.75 o 
  -8   1  11      485.67      507.04     14.69 o 
  -7   1  11       48.56       52.20      7.34 o 
  -6   1  11      736.90      689.84     15.18 o 
  -5   1  11       51.45       72.26      7.64 o 
  -4   1  11      407.48      363.06     10.87 o 
  -3   1  11       83.22      113.20      4.35 o 
  -2   1  11     3476.31     3457.50     23.92 o 
  -1   1  11      307.54      337.77      7.54 o 
   0   1  11      151.88      156.40      5.37 o 
   1   1  11      410.33      424.26     15.59 o 
   2   1  11     2555.64     2584.52     24.73 o 
   3   1  11     1395.84     1329.30     11.97 o 
   4   1  11     2064.23     1993.00     25.61 o 
   5   1  11      983.58     1042.52     15.01 o 
   6   1  11       74.74       66.89      5.44 o 
   7   1  11      542.63      537.85     10.97 o 
   8   1  11        8.71       12.70      4.95 o 
   9   1  11      791.82      802.04     29.38 o 
  10   1  11        9.65       37.73     12.87 o 
  11   1  11        5.54       18.69      6.90 o 
  12   1  11       60.92       72.27     11.93 o 
  13   1  11      315.65      319.39     21.37 o 
  14   1  11      567.24      663.77     21.19 o 
  15   1  11       91.74      106.16     13.81 o 
  -9   2  11      181.75      224.55     29.20 o 
  -8   2  11      101.45      112.64     14.19 o 
  -7   2  11     1032.77     1006.94     18.24 o 
  -6   2  11       13.69        8.03      5.54 o 
  -5   2  11     1486.94     1413.58     21.13 o 
  -4   2  11      321.07      281.56     14.27 o 
  -3   2  11     2324.20     2383.50     18.23 o 
  -2   2  11     2383.09     2347.79     17.30 o 
  -1   2  11      411.46      469.48      8.58 o 
   0   2  11       70.63       67.98      4.20 o 
   1   2  11     1729.62     1866.83     50.14 o 
   2   2  11        0.45        0.15      2.88 o 
   3   2  11     1342.20     1267.65     18.46 o 
   4   2  11       22.19        2.66      3.21 o 
   5   2  11     1421.00     1389.08     19.23 o 
   6   2  11     3000.20     3056.49     31.68 o 
   7   2  11       18.66        3.74      5.24 o 
   8   2  11     4624.57     4641.51     87.05 o 
   9   2  11     1508.86     1470.88     22.17 o 
  10   2  11      343.11      368.40     12.93 o 
  11   2  11     1537.02     1534.81     41.69 o 
  12   2  11      279.88      254.70     13.58 o 
  13   2  11      153.28      155.06     15.69 o 
  14   2  11      215.41      204.66     23.43 o 
  15   2  11       70.50       68.14     13.25 o 
  -9   3  11        6.56        2.40      5.54 o 
  -8   3  11      412.87      433.61     13.24 o 
  -7   3  11       44.31       30.44      9.07 o 
  -6   3  11      637.80      656.70     14.44 o 
  -5   3  11      149.81      172.09     16.91 o 
  -4   3  11      403.28      473.24     11.89 o 
  -3   3  11      861.47      877.09     10.48 o 
  -2   3  11     1237.47     1307.84     18.72 o 
  -1   3  11     2011.94     2137.24     19.17 o 
   0   3  11     1010.33     1134.69     15.52 o 
   1   3  11      400.66      464.91      9.96 o 
   2   3  11     3023.41     3027.50     30.81 o 
   3   3  11       34.68       25.96      4.61 o 
   4   3  11      180.28      193.74      7.92 o 
   5   3  11     1750.62     1666.16     23.09 o 
   6   3  11     1205.92     1135.28     17.10 o 
   7   3  11      943.14      998.15     17.58 o 
   8   3  11      726.64      651.38     17.50 o 
   9   3  11      211.69      219.01     14.68 o 
  10   3  11      401.14      343.27     27.39 o 
  11   3  11      176.88      166.44     24.91 o 
  12   3  11     1969.96     2010.50     80.10 o 
  13   3  11       27.08       23.02     11.22 o 
  14   3  11      374.56      387.86     33.17 o 
  15   3  11      113.46      104.19     14.54 o 
  -9   4  11      204.55      201.94     16.50 o 
  -8   4  11        1.25        9.80      5.67 o 
  -7   4  11     1042.54     1062.67     21.58 o 
  -6   4  11       53.40       50.40      6.00 o 
  -5   4  11      381.82      372.36      9.65 o 
  -4   4  11      115.49      106.96      8.06 o 
  -3   4  11      549.46      563.14      9.17 o 
  -2   4  11       19.53       14.24      4.93 o 
  -1   4  11       16.98       30.53      3.32 o 
   0   4  11      783.29      839.42     23.93 o 
   1   4  11      813.04      690.26     14.69 o 
   2   4  11      610.68      521.68      7.48 o 
   3   4  11      539.13      526.31     10.95 o 
   4   4  11       34.18       43.35      5.89 o 
   5   4  11      254.87      279.02      9.63 o 
   6   4  11     1854.45     1822.68     27.12 o 
   7   4  11       81.03       82.22      9.39 o 
   8   4  11        5.14        4.40      5.54 o 
   9   4  11     1210.88     1077.24     20.76 o 
  10   4  11       51.89       55.72      9.26 o 
  11   4  11        4.23       12.10      7.75 o 
  12   4  11      179.00      192.06     16.84 o 
  13   4  11      457.92      452.85     32.84 o 
  14   4  11      112.07      125.48     14.93 o 
  15   4  11      138.90      139.39     17.90 o 
  -9   5  11       45.35       60.24      9.90 o 
  -8   5  11       27.38       18.52     11.96 o 
  -7   5  11       21.56       16.61      5.69 o 
  -6   5  11     2698.37     2650.20     69.80 o 
  -5   5  11      400.69      432.07     16.66 o 
  -4   5  11      545.54      607.54      9.19 o 
  -3   5  11      220.90      244.26     10.38 o 
  -2   5  11     1772.97     1937.05     60.20 o 
  -1   5  11      646.35      710.99      8.47 o 
   0   5  11      438.79      428.13      9.09 o 
   1   5  11        7.05        9.11      2.64 o 
   2   5  11     1377.67     1365.45     28.59 o 
   3   5  11      197.12      207.43      8.91 o 
   4   5  11     2486.33     2608.10     66.11 o 
   5   5  11     1786.14     1606.95     22.54 o 
   6   5  11      240.70      227.20     10.38 o 
   7   5  11     1202.16     1246.08     21.01 o 
   8   5  11        3.74        1.33      5.25 o 
   9   5  11      135.58      157.45     13.54 o 
  10   5  11       76.06       89.03     10.56 o 
  11   5  11      383.71      368.91     28.63 o 
  12   5  11       95.54      132.88     13.24 o 
  13   5  11        8.74        4.77      8.50 o 
  14   5  11      424.52      387.03     29.45 o 
  -9   6  11      493.36      455.60     21.78 o 
  -8   6  11      187.84      155.18      8.32 o 
  -7   6  11      880.85      881.50     51.08 o 
  -6   6  11       81.29       39.90     14.43 o 
  -5   6  11      342.32      333.67      9.16 o 
  -4   6  11      168.07      176.08     12.56 o 
  -3   6  11      392.07      408.48     13.06 o 
  -2   6  11     1460.70     1453.51     22.39 o 
  -1   6  11      492.31      458.45      6.64 o 
   0   6  11      254.41      272.62      6.80 o 
   1   6  11     2125.28     2239.37     23.08 o 
   2   6  11       57.35       59.10      3.94 o 
   3   6  11      622.79      586.56     13.77 o 
   4   6  11      986.52      926.90     17.33 o 
   5   6  11     2072.07     2204.03     33.54 o 
   6   6  11     2742.97     2724.78     45.34 o 
   7   6  11      268.44      270.52     14.47 o 
   8   6  11        6.78        5.05      6.76 o 
   9   6  11      255.99      259.78     13.71 o 
  10   6  11       70.16       77.96     10.84 o 
  11   6  11      264.16      284.58     15.74 o 
  12   6  11      303.41      286.68     31.35 o 
  13   6  11      865.12      808.85     43.90 o 
  14   6  11      118.45      100.42     15.10 o 
  -8   7  11      214.24      224.39     22.11 o 
  -7   7  11        1.66        8.63      5.33 o 
  -6   7  11      837.56      816.49     26.61 o 
  -5   7  11      171.33      135.65     11.67 o 
  -4   7  11      435.61      533.93     16.58 o 
  -3   7  11      488.86      474.52     22.77 o 
  -2   7  11      153.63      156.92     12.53 o 
  -1   7  11      121.10      177.20     15.01 o 
   0   7  11       51.00       63.22      3.38 o 
   1   7  11      750.68      748.50     16.59 o 
   2   7  11        5.16        7.21      2.97 o 
   3   7  11      351.13      379.15     13.53 o 
   4   7  11     1795.16     1745.03     25.81 o 
   5   7  11      404.00      429.75     15.59 o 
   6   7  11      774.77      794.21     18.49 o 
   7   7  11      220.09      281.18     13.47 o 
   8   7  11      392.28      400.93     15.34 o 
   9   7  11     1655.70     1711.24     40.79 o 
  10   7  11      451.30      436.65     18.03 o 
  11   7  11      409.76      397.72     21.31 o 
  12   7  11       55.24       80.71     12.83 o 
  13   7  11       20.46       32.67     11.78 o 
  14   7  11      839.28      856.47     33.35 o 
  -8   8  11      153.56      160.48     22.27 o 
  -7   8  11      462.13      468.32     54.29 o 
  -6   8  11        1.53       -1.88      7.19 o 
  -5   8  11      561.29      580.10     19.02 o 
  -4   8  11     1608.01     1590.78     28.65 o 
  -3   8  11      827.33      891.23     21.01 o 
  -2   8  11     2357.18     2307.04     33.43 o 
  -1   8  11      948.22      950.31     42.92 o 
   0   8  11      532.99      499.87     34.33 o 
   1   8  11      698.53      746.46      9.49 o 
   2   8  11      366.40      365.80      5.36 o 
   3   8  11     1055.34      962.29     23.21 o 
   4   8  11        9.45       10.04      6.82 o 
   5   8  11      198.75      232.97     22.52 o 
   6   8  11       20.89       29.67      8.40 o 
   7   8  11      656.68      630.00     21.59 o 
   8   8  11      559.65      619.33     19.02 o 
   9   8  11      694.33      661.47     20.65 o 
  10   8  11      434.76      410.59     21.96 o 
  11   8  11       76.55      117.46     14.05 o 
  12   8  11       10.35        8.90     10.72 o 
  13   8  11      523.85      557.48     44.55 o 
  -7   9  11       51.63       44.17     12.42 o 
  -6   9  11     1366.06     1507.42     31.73 o 
  -5   9  11      116.33      174.26     14.18 o 
  -4   9  11      427.39      451.06     17.62 o 
  -3   9  11      962.01      897.87     22.10 o 
  -2   9  11      117.75      117.35     10.89 o 
  -1   9  11      844.84      821.82     28.72 o 
   0   9  11     1518.05     1684.61     40.62 o 
   1   9  11        3.39        3.46      9.24 o 
   2   9  11     3054.36     2896.59     84.38 o 
   3   9  11        3.06        1.93      6.12 o 
   4   9  11      908.72      906.13     20.89 o 
   5   9  11      175.56      176.31     12.66 o 
   6   9  11      620.49      625.07     19.14 o 
   7   9  11      376.71      372.84     19.14 o 
   8   9  11      410.28      422.24     17.90 o 
   9   9  11      504.18      473.19     21.54 o 
  10   9  11       25.16       23.85     10.61 o 
  11   9  11      198.24      207.01     20.06 o 
  12   9  11      329.53      292.32     38.69 o 
  13   9  11      140.50      142.98     27.31 o 
  -7  10  11      393.76      386.03     20.92 o 
  -6  10  11      113.14      109.09     15.43 o 
  -5  10  11       31.69       41.08     13.20 o 
  -4  10  11      587.82      607.33     20.77 o 
  -3  10  11     1216.40     1292.37     27.51 o 
  -2  10  11       10.25       11.97      8.58 o 
  -1  10  11      217.28      205.25     19.96 o 
   0  10  11       45.45       40.42     13.69 o 
   1  10  11      522.25      592.77     26.57 o 
   2  10  11      373.65      400.65     24.09 o 
   3  10  11     2316.24     2182.63     41.70 o 
   4  10  11      238.82      199.01     13.59 o 
   5  10  11      135.50      142.72     12.66 o 
   6  10  11      113.29      123.99     12.71 o 
   7  10  11      438.24      450.20     25.00 o 
   8  10  11     2150.52     2058.59     37.43 o 
   9  10  11      119.76      148.12     14.87 o 
  10  10  11      130.48      142.02     18.08 o 
  11  10  11      235.57      232.62     21.76 o 
  12  10  11      238.55      284.04     22.85 o 
  -6  11  11        3.27        0.70     12.13 o 
  -5  11  11      229.67      251.06     17.87 o 
  -4  11  11     1692.05     1699.52     39.68 o 
  -3  11  11      107.24      119.44     13.86 o 
  -2  11  11       28.99       64.44     11.20 o 
  -1  11  11       29.03       13.20     12.54 o 
   0  11  11      682.41      684.08     30.20 o 
   1  11  11      720.38      758.69     31.52 o 
   2  11  11      272.91      265.98     22.44 o 
   3  11  11       24.08       13.38      3.89 o 
   4  11  11     1011.15      960.54     11.84 o 
   5  11  11      551.68      655.68     92.41 o 
   6  11  11      849.78      843.77     23.97 o 
   7  11  11      819.85      810.60     24.56 o 
   8  11  11      454.02      520.00     21.52 o 
   9  11  11       67.23       89.68     17.38 o 
  10  11  11      263.99      282.42     23.68 o 
  11  11  11        5.70       13.15     11.60 o 
  -5  12  11      495.33      418.56     21.85 o 
  -4  12  11      872.52      868.39     26.69 o 
  -3  12  11       10.43       10.36     10.89 o 
  -2  12  11       16.22       14.28      9.49 o 
  -1  12  11        0.18      -10.89     13.53 o 
   0  12  11      299.02      227.87     37.79 o 
   1  12  11      318.96      382.97     26.57 o 
   2  12  11      204.68      165.32     20.79 o 
   3  12  11      212.55      195.19     21.45 o 
   4  12  11        0.47        1.78      3.30 o 
   5  12  11     1679.49     1572.19     50.46 o 
   6  12  11      643.49      631.30     15.16 o 
   7  12  11       13.78       18.80      5.68 o 
   8  12  11      574.22      497.31     13.21 o 
   9  12  11      108.99      117.59     19.28 o 
  10  12  11       49.25       60.98     14.62 o 
  -4  13  11      689.36      705.20     26.24 o 
  -3  13  11        4.31        8.88      9.68 o 
  -2  13  11        3.31        3.68     11.96 o 
  -1  13  11      375.23      441.39     30.20 o 
   0  13  11      761.19      851.43     37.30 o 
   3  13  11      244.50      256.73     24.58 o 
   4  13  11      499.20      483.04     26.95 o 
   5  13  11       10.33        9.22      5.34 o 
   6  13  11       30.17       34.72      7.21 o 
   7  13  11      875.20      904.18     23.78 o 
   8  13  11      170.32      178.76      9.82 o 
   9  13  11      339.27      333.25     17.90 o 
  -2  14  11        7.35       13.79     10.83 o 
  -1  14  11       20.79       36.29     30.19 o 
   0  14  11      751.28      806.03     38.29 o 
   1  14  11       40.51       25.24     16.99 o 
   4  14  11       93.46       87.11     20.79 o 
   5  14  11      623.63      579.73     34.66 o 
   6  14  11      387.57      354.64     19.24 o 
   7  14  11        3.63        2.10      4.66 o 
   1  15  11      411.50      404.60     33.33 o 
   2  15  11       95.14      110.04     22.93 o 
   1 -11  12       79.98       87.60     19.63 o 
   2 -11  12      192.17      239.07     24.25 o 
   3 -11  12       12.45       19.80     14.52 o 
   4 -11  12      562.60      491.92     43.73 o 
   5 -11  12        4.95        5.44     12.04 o 
   6 -11  12        1.96       11.71     13.03 o 
  -1 -10  12      165.81      196.33     23.59 o 
   0 -10  12      479.39      500.32     30.20 o 
   1 -10  12      366.04      425.38     27.39 o 
   2 -10  12       74.80      102.95     28.87 o 
   3 -10  12      716.74      680.60     30.70 o 
   4 -10  12       84.56      110.37     18.15 o 
   5 -10  12        8.20       13.20     12.37 o 
   6 -10  12      325.34      322.08     36.30 o 
   7 -10  12       62.51       80.01     17.16 o 
   8 -10  12       31.33       36.13     15.01 o 
  -3  -9  12     1570.16     1746.17     54.65 o 
  -2  -9  12      130.46      141.76     15.22 o 
  -1  -9  12      322.98      383.79     41.91 o 
   0  -9  12      765.39      881.80     35.32 o 
   1  -9  12        1.61       -5.61     11.05 o 
   2  -9  12      131.62      117.30     17.82 o 
   3  -9  12      289.78      277.53     21.94 o 
   4  -9  12      673.20      616.23     41.92 o 
   5  -9  12      271.04      217.47     19.96 o 
   6  -9  12      115.90      131.66     17.65 o 
   7  -9  12      499.03      505.28     26.90 o 
   8  -9  12       10.87        6.43     11.22 o 
   9  -9  12       21.31        9.57     12.04 o 
  10  -9  12       18.72       -0.66     15.67 o 
  -4  -8  12       14.21       -3.27      8.57 o 
  -3  -8  12      732.43      654.04     33.25 o 
  -2  -8  12      284.56      306.97     16.97 o 
  -1  -8  12      156.98      169.28     20.13 o 
   0  -8  12      323.89      300.80     22.44 o 
   1  -8  12        4.81       -7.59     17.82 o 
   2  -8  12      942.34      898.74     31.03 o 
   3  -8  12     1857.88     1758.25     43.43 o 
   4  -8  12       15.08       23.43     12.21 o 
   5  -8  12     2584.60     2586.59     56.00 o 
   6  -8  12      516.10      478.23     24.26 o 
   7  -8  12      613.98      515.06     26.14 o 
   8  -8  12      324.93      331.64     12.29 o 
   9  -8  12        8.92       13.29      7.36 o 
  10  -8  12      421.18      413.17     13.50 o 
  11  -8  12      449.98      405.61     15.76 o 
  -4  -7  12      711.55      773.67     32.51 o 
  -3  -7  12     1240.36     1198.39     75.94 o 
  -2  -7  12      507.25      478.08     18.54 o 
  -1  -7  12     1298.06     1308.33     37.97 o 
   0  -7  12       59.47       74.90     14.85 o 
   1  -7  12      955.20      914.61     30.54 o 
   2  -7  12     1398.03     1366.07     36.16 o 
   3  -7  12        2.58        0.33      7.59 o 
   4  -7  12       72.09       79.36     22.60 o 
   5  -7  12      311.55      328.69     19.97 o 
   6  -7  12      105.44      106.91     15.34 o 
   7  -7  12      131.26      131.24     13.36 o 
   8  -7  12       13.75       11.96      2.63 o 
   9  -7  12      994.82     1030.98     26.02 o 
  10  -7  12        3.51        1.72      4.06 o 
  11  -7  12      768.18      774.49     14.38 o 
  12  -7  12     1577.50     1396.72     24.86 o 
  -6  -6  12       29.73       53.45     16.66 o 
  -5  -6  12      300.07      282.48     23.10 o 
  -4  -6  12      176.00      220.76     20.29 o 
  -3  -6  12      345.70      404.51     17.11 o 
  -2  -6  12      186.24      216.24     13.29 o 
  -1  -6  12      181.72      201.78     17.82 o 
   0  -6  12      321.54      279.19     18.65 o 
   1  -6  12     1058.60     1075.96     30.54 o 
   2  -6  12      303.37      333.31     19.64 o 
   3  -6  12       38.20       42.89     12.04 o 
   4  -6  12       69.99       64.84     12.87 o 
   5  -6  12      634.89      659.81     24.59 o 
   6  -6  12       22.25       21.18      3.96 o 
   7  -6  12      235.13      233.06      6.71 o 
   8  -6  12        9.25       12.83      5.57 o 
   9  -6  12      105.88       89.02      5.03 o 
  10  -6  12      527.06      561.67     19.97 o 
  11  -6  12      326.66      297.11      9.88 o 
  12  -6  12      188.27      178.26      9.70 o 
  13  -6  12      334.18      340.81     15.02 o 
  -6  -5  12      430.57      493.87     41.50 o 
  -5  -5  12      204.79      214.61     10.67 o
[truncated: 108,152 more chars]
